# Supplementary material for: Discovery of genistein derivatives as potential SARS-CoV-2 main protease inhibitors by virtual screening, molecular dynamics simulations and ADMET analysis
Source: Front Pharmacol. 2022 Aug 25;13:961154. doi: 10.3389/fphar.2022.961154 (PMC9452787; doi:10.3389/fphar.2022.961154)
Supplement: Supplementary file 2 [file DataSheet2.xlsx]

## Sheet: Ledock scores
ZINC20 ID	scores
ZINC000253529553	-12.3
ZINC000253529555	-11.9
ZINC000253529554	-11.6
ZINC000253529552	-11.1
ZINC000255260663	-11.1
ZINC000263583556	-11.1
ZINC000253388752	-11
ZINC000255204729	-11
ZINC000085911544	-10.9
ZINC000238767973	-10.9
ZINC000169634432	-10.8
ZINC000255227161	-10.8
ZINC000255273344	-10.8
ZINC000085893593	-10.7
ZINC000238776729	-10.7
ZINC000255234597	-10.7
ZINC000253501057	-10.6
ZINC000059728719	-10.5
ZINC000253501058	-10.5
ZINC000253634287	-10.5
ZINC000504735464	-10.5
ZINC000197927867	-10.4
ZINC000255254464	-10.4
ZINC000257396423	-10.4
ZINC000238745543	-10.3
ZINC000238774060	-10.3
ZINC000238776453	-10.3
ZINC000082149236	-10.2
ZINC000085542006	-10.2
ZINC000150484449	-10.2
ZINC000150484910	-10.2
ZINC000195514474	-10.2
ZINC000238746304	-10.2
ZINC000238788399	-10.2
ZINC000255208534	-10.2
ZINC000085644998	-10.1
ZINC000150484841	-10.1
ZINC000150484842	-10.1
ZINC000150596893	-10.1
ZINC000161428815	-10.1
ZINC000169634430	-10.1
ZINC000255227160	-10.1
ZINC000255278017	-10.1
ZINC000257485730	-10.1
ZINC001616057670	-10.1
ZINC000150371810	-10
ZINC000255211668	-10
ZINC000299861249	-10
ZINC000067910683	-9.98
ZINC000161172217	-9.98
ZINC000161369776	-9.98
ZINC000150596901	-9.92
ZINC000072110371	-9.91
ZINC000150596856	-9.9
ZINC000238777013	-9.9
ZINC001616057671	-9.9
ZINC000253501059	-9.89
ZINC001226497403	-9.87
ZINC000238778819	-9.86
ZINC000150596898	-9.85
ZINC000253501060	-9.84
ZINC000166433111	-9.82
ZINC000257621079	-9.82
ZINC000299816745	-9.82
ZINC000150596897	-9.81
ZINC001616057664	-9.81
ZINC000095918937	-9.8
ZINC000257525995	-9.8
ZINC000257396424	-9.79
ZINC000059728806	-9.78
ZINC000150484452	-9.77
ZINC000082140754	-9.74
ZINC000067910684	-9.73
ZINC000255221891	-9.73
ZINC000238756797	-9.72
ZINC000253500818	-9.72
ZINC000059728801	-9.71
ZINC000067910690	-9.71
ZINC000085931560	-9.71
ZINC000255202376	-9.71
ZINC000059729009	-9.7
ZINC000150596857	-9.7
ZINC000253529788	-9.7
ZINC000257396425	-9.7
ZINC000257549821	-9.7
ZINC000059728766	-9.69
ZINC000150371808	-9.69
ZINC000195514477	-9.69
ZINC000238769900	-9.69
ZINC000195908277	-9.68
ZINC000161566070	-9.67
ZINC000253529789	-9.67
ZINC000095912373	-9.66
ZINC000253529659	-9.66
ZINC000169634431	-9.64
ZINC000238788664	-9.64
ZINC000257396426	-9.64
ZINC000504735463	-9.64
ZINC001233573647	-9.64
ZINC000257485729	-9.63
ZINC000150484912	-9.62
ZINC000257559790	-9.62
ZINC000059728603	-9.61
ZINC001616057669	-9.61
ZINC000059728463	-9.6
ZINC000150371811	-9.6
ZINC000653713231	-9.6
ZINC000072110831	-9.59
ZINC000169634429	-9.59
ZINC001233572968	-9.59
ZINC000098084890	-9.58
ZINC000150484914	-9.58
ZINC000253529657	-9.58
ZINC000238767434	-9.57
ZINC000059728715	-9.56
ZINC000065742758	-9.56
ZINC000150596861	-9.56
ZINC000253529995	-9.56
ZINC000085961589	-9.55
ZINC000257525994	-9.55
ZINC000253500816	-9.54
ZINC000725440475	-9.54
ZINC000238760681	-9.53
ZINC000299816746	-9.53
ZINC000653713253	-9.53
ZINC000067911028	-9.52
ZINC000095909621	-9.52
ZINC000095911603	-9.52
ZINC000059728794	-9.51
ZINC000238736214	-9.51
ZINC000238776903	-9.51
ZINC000256110309	-9.51
ZINC000299816748	-9.51
ZINC000070665556	-9.5
ZINC000253529790	-9.5
ZINC000059728460	-9.49
ZINC000059728769	-9.49
ZINC000085863917	-9.49
ZINC000150371806	-9.48
ZINC000162731412	-9.48
ZINC000238773634	-9.48
ZINC000059728726	-9.47
ZINC000095919335	-9.47
ZINC000096085485	-9.47
ZINC000097971602	-9.47
ZINC000253531256	-9.47
ZINC000059729005	-9.46
ZINC000095536728	-9.46
ZINC000150612303	-9.46
ZINC000197927858	-9.46
ZINC000067911917	-9.45
ZINC000238776675	-9.45
ZINC000238787301	-9.44
ZINC000257371181	-9.44
ZINC000257520468	-9.44
ZINC000059728786	-9.43
ZINC000095910438	-9.43
ZINC000095911971	-9.43
ZINC000150596835	-9.43
ZINC000238753506	-9.43
ZINC000257621082	-9.43
ZINC000059728775	-9.42
ZINC000085835978	-9.42
ZINC000141393163	-9.41
ZINC000941256185	-9.41
ZINC000038143683	-9.4
ZINC000085961336	-9.4
ZINC000085961344	-9.4
ZINC000150484457	-9.4
ZINC000095911602	-9.39
ZINC000150587827	-9.39
ZINC000150596828	-9.39
ZINC000256110314	-9.39
ZINC000238762200	-9.38
ZINC000257621219	-9.38
ZINC000008662729	-9.37
ZINC000014819528	-9.37
ZINC000059728487	-9.37
ZINC000238732248	-9.37
ZINC000587837702	-9.37
ZINC000095919455	-9.36
ZINC000100827835	-9.36
ZINC000150484907	-9.36
ZINC000150596832	-9.36
ZINC000238744844	-9.36
ZINC000253529658	-9.36
ZINC000029123875	-9.35
ZINC000059728480	-9.35
ZINC000067910687	-9.35
ZINC000238744251	-9.35
ZINC000257525996	-9.35
ZINC000257549822	-9.35
ZINC000587837701	-9.35
ZINC001230453574	-9.35
ZINC001233576578	-9.35
ZINC000014819530	-9.34
ZINC000059728772	-9.34
ZINC000111282228	-9.34
ZINC000238758131	-9.34
ZINC000095546999	-9.33
ZINC000238754005	-9.33
ZINC000238766734	-9.33
ZINC000253529996	-9.33
ZINC000059728534	-9.32
ZINC000085931561	-9.32
ZINC000095911604	-9.32
ZINC000150596858	-9.32
ZINC000257559791	-9.32
ZINC000195887897	-9.31
ZINC001233573390	-9.31
ZINC000106283415	-9.3
ZINC000162845653	-9.3
ZINC000253388720	-9.3
ZINC000257621080	-9.3
ZINC000059729011	-9.29
ZINC000150351818	-9.29
ZINC000238771663	-9.29
ZINC000253531134	-9.29
ZINC000257621081	-9.29
ZINC000111282222	-9.28
ZINC000150596886	-9.28
ZINC000059728466	-9.27
ZINC000085964971	-9.27
ZINC000195962844	-9.27
ZINC000238752088	-9.27
ZINC000253529791	-9.27
ZINC000257485728	-9.27
ZINC001616155023	-9.27
ZINC000059728477	-9.26
ZINC000059728550	-9.26
ZINC000085532622	-9.26
ZINC000238749850	-9.26
ZINC000253529997	-9.26
ZINC000257486646	-9.26
ZINC000059728458	-9.25
ZINC000067911432	-9.25
ZINC000059728520	-9.24
ZINC000059728531	-9.24
ZINC000059728542	-9.24
ZINC000067911021	-9.24
ZINC000085644995	-9.24
ZINC000085965657	-9.24
ZINC000095099608	-9.24
ZINC000095911601	-9.24
ZINC000150596831	-9.24
ZINC000161172097	-9.24
ZINC001228362935	-9.24
ZINC000067911004	-9.23
ZINC000070665870	-9.23
ZINC000085931565	-9.23
ZINC000150596889	-9.23
ZINC000253531257	-9.23
ZINC000257559789	-9.23
ZINC000028827367	-9.22
ZINC000067911023	-9.22
ZINC000059728791	-9.21
ZINC000059728797	-9.21
ZINC000085837425	-9.21
ZINC000136867335	-9.21
ZINC000150344937	-9.21
ZINC000238755411	-9.21
ZINC000299816747	-9.21
ZINC001233573025	-9.21
ZINC000238760347	-9.2
ZINC001565536112	-9.2
ZINC000059728473	-9.19
ZINC000059728736	-9.19
ZINC000077293046	-9.19
ZINC000085863883	-9.19
ZINC001233575128	-9.19
ZINC000067911434	-9.18
ZINC000095919172	-9.18
ZINC000238774994	-9.18
ZINC000150343758	-9.17
ZINC000238738796	-9.17
ZINC000238768945	-9.17
ZINC000587837704	-9.17
ZINC000029123878	-9.16
ZINC000059728849	-9.16
ZINC000138624757	-9.16
ZINC000238785043	-9.16
ZINC001226495509	-9.16
ZINC001233576584	-9.16
ZINC000238749241	-9.15
ZINC000257621216	-9.15
ZINC000095785601	-9.14
ZINC000253388719	-9.14
ZINC000257559788	-9.14
ZINC000653710298	-9.14
ZINC000059728729	-9.13
ZINC000059728843	-9.13
ZINC000195514479	-9.13
ZINC000256110303	-9.13
ZINC000150351813	-9.12
ZINC000256110298	-9.12
ZINC000257432070	-9.11
ZINC000059728484	-9.1
ZINC000015259643	-9.09
ZINC000059728712	-9.09
ZINC000150596820	-9.09
ZINC000238766392	-9.09
ZINC000059728526	-9.08
ZINC000059728740	-9.08
ZINC000238733882	-9.08
ZINC000238754033	-9.08
ZINC000263583637	-9.08
ZINC000059728788	-9.07
ZINC000085863869	-9.07
ZINC000095918629	-9.07
ZINC000014819524	-9.06
ZINC000097957282	-9.06
ZINC000238739198	-9.06
ZINC000238762070	-9.06
ZINC000257425581	-9.06
ZINC000059728759	-9.05
ZINC000238760565	-9.05
ZINC000257621218	-9.05
ZINC001565536111	-9.05
ZINC001616155027	-9.05
ZINC000085964965	-9.04
ZINC000150484461	-9.04
ZINC000195514475	-9.04
ZINC000238747770	-9.04
ZINC001227630724	-9.04
ZINC001616155350	-9.04
ZINC000169337470	-9.03
ZINC000238741735	-9.03
ZINC000253529656	-9.03
ZINC001233575098	-9.03
ZINC000038143685	-9.02
ZINC000059728561	-9.02
ZINC000070665868	-9.02
ZINC000150596840	-9.02
ZINC000198720670	-9.02
ZINC000257371180	-9.02
ZINC000653713254	-9.02
ZINC000014819526	-9.01
ZINC000059728565	-9.01
ZINC000095911904	-9.01
ZINC000100827841	-9.01
ZINC000255272920	-9.01
ZINC001218172672	-9.01
ZINC001772608793	-9.01
ZINC000002090387	-9
ZINC000085588495	-9
ZINC000085961339	-9
ZINC000150596843	-9
ZINC000196008330	-9
ZINC000238750094	-9
ZINC000253529994	-9
ZINC000257371179	-9
ZINC001226498762	-9
ZINC000100773936	-8.99
ZINC000253500817	-8.99
ZINC001082880836	-8.99
ZINC000059728696	-8.98
ZINC000059728708	-8.98
ZINC000238758693	-8.98
ZINC000238764823	-8.98
ZINC001226496689	-8.98
ZINC000226744427	-8.97
ZINC000575418520	-8.97
ZINC000059729124	-8.96
ZINC000064633502	-8.96
ZINC000587836769	-8.96
ZINC001227626446	-8.96
ZINC001230456277	-8.96
ZINC000085965662	-8.95
ZINC000257520469	-8.95
ZINC000067911002	-8.94
ZINC000085961342	-8.94
ZINC000137847615	-8.94
ZINC000150596846	-8.94
ZINC000257525997	-8.94
ZINC000049889309	-8.93
ZINC000065742759	-8.93
ZINC000072110832	-8.93
ZINC000085961675	-8.93
ZINC000238731417	-8.93
ZINC000238760897	-8.93
ZINC000085961593	-8.92
ZINC000138624637	-8.92
ZINC000217369621	-8.92
ZINC000587837705	-8.92
ZINC001233575092	-8.92
ZINC001233577272	-8.92
ZINC000059728593	-8.91
ZINC000100827839	-8.91
ZINC000150351820	-8.91
ZINC000238777525	-8.91
ZINC001233577491	-8.91
ZINC000095912260	-8.9
ZINC000238769055	-8.9
ZINC000253529849	-8.9
ZINC001227626447	-8.9
ZINC001233572971	-8.9
ZINC001233573388	-8.9
ZINC000038143682	-8.89
ZINC000038143684	-8.89
ZINC000059729127	-8.89
ZINC000085588510	-8.89
ZINC000150596837	-8.89
ZINC000238764295	-8.89
ZINC000253531135	-8.89
ZINC000257432071	-8.89
ZINC000299839309	-8.89
ZINC000100827843	-8.88
ZINC000150368423	-8.88
ZINC000653713199	-8.88
ZINC001226500014	-8.88
ZINC001226500084	-8.88
ZINC001233574412	-8.88
ZINC001233577890	-8.88
ZINC000002099651	-8.87
ZINC000085961599	-8.87
ZINC000096113784	-8.87
ZINC000111282225	-8.87
ZINC000238762984	-8.87
ZINC000299817735	-8.87
ZINC001233572839	-8.87
ZINC001233573126	-8.87
ZINC000014811803	-8.86
ZINC000150343753	-8.86
ZINC000238771912	-8.86
ZINC000504627042	-8.86
ZINC000004098741	-8.85
ZINC000059728756	-8.85
ZINC000059728790	-8.85
ZINC000253529851	-8.85
ZINC000653713232	-8.85
ZINC000014762961	-8.84
ZINC000059728567	-8.84
ZINC000098047142	-8.84
ZINC000238786685	-8.84
ZINC001082880837	-8.84
ZINC001226495457	-8.84
ZINC001616155020	-8.84
ZINC000014727596	-8.83
ZINC000038139797	-8.83
ZINC000085961597	-8.83
ZINC000138108194	-8.83
ZINC000221696887	-8.83
ZINC001226498522	-8.83
ZINC000095620835	-8.82
ZINC000238768195	-8.82
ZINC001233572940	-8.82
ZINC000096114828	-8.81
ZINC000150368420	-8.81
ZINC000238755368	-8.81
ZINC000257198419	-8.81
ZINC000257371182	-8.81
ZINC001226496630	-8.81
ZINC001233572378	-8.81
ZINC000253499688	-8.8
ZINC000253529852	-8.8
ZINC000257432068	-8.8
ZINC001226498392	-8.8
ZINC000059728599	-8.79
ZINC000059728852	-8.79
ZINC000253500819	-8.79
ZINC000299832293	-8.79
ZINC000587836770	-8.79
ZINC001226498790	-8.79
ZINC001226501083	-8.79
ZINC000059728585	-8.78
ZINC000059930660	-8.78
ZINC000085931567	-8.78
ZINC000095619224	-8.78
ZINC000238772998	-8.78
ZINC000587836767	-8.78
ZINC001226500012	-8.78
ZINC001233573919	-8.78
ZINC000035465657	-8.77
ZINC000059207658	-8.77
ZINC000059728509	-8.77
ZINC000067911001	-8.77
ZINC000150344934	-8.77
ZINC000238737516	-8.77
ZINC000238759915	-8.77
ZINC000257198421	-8.77
ZINC001227630962	-8.77
ZINC001230456281	-8.77
ZINC000102013656	-8.76
ZINC000238749066	-8.76
ZINC000257621217	-8.76
ZINC001226496685	-8.76
ZINC001227629891	-8.76
ZINC000059728816	-8.75
ZINC000095912331	-8.75
ZINC000100827170	-8.75
ZINC000238753051	-8.75
ZINC000238770012	-8.75
ZINC000014811783	-8.74
ZINC000035457336	-8.74
ZINC000059728723	-8.74
ZINC000065742761	-8.74
ZINC000067911026	-8.74
ZINC000163208990	-8.74
ZINC001227626213	-8.74
ZINC000017545581	-8.73
ZINC000059728922	-8.73
ZINC000253388717	-8.73
ZINC000253617080	-8.73
ZINC001226496701	-8.73
ZINC001226497913	-8.73
ZINC001226500722	-8.73
ZINC001227629915	-8.73
ZINC001233575127	-8.73
ZINC000015259494	-8.72
ZINC000059729015	-8.72
ZINC000150596887	-8.72
ZINC000169337467	-8.72
ZINC000238743640	-8.72
ZINC001228364404	-8.72
ZINC000014759092	-8.71
ZINC000095918936	-8.71
ZINC000170598981	-8.71
ZINC000238771454	-8.71
ZINC001226497445	-8.71
ZINC001228362482	-8.71
ZINC000014762965	-8.7
ZINC000059728741	-8.7
ZINC000150596884	-8.7
ZINC001233577498	-8.7
ZINC000059728505	-8.69
ZINC000096114231	-8.69
ZINC000150596818	-8.69
ZINC001226496790	-8.69
ZINC001226501093	-8.69
ZINC000067911006	-8.68
ZINC000067911342	-8.68
ZINC000150596821	-8.68
ZINC000169337465	-8.68
ZINC000070665875	-8.67
ZINC000150533763	-8.67
ZINC000238749716	-8.67
ZINC001233573485	-8.67
ZINC000035457339	-8.66
ZINC000085863878	-8.66
ZINC001226495755	-8.66
ZINC001226502964	-8.66
ZINC001227631953	-8.66
ZINC001228364405	-8.66
ZINC001230453572	-8.66
ZINC000257486645	-8.65
ZINC000653713205	-8.65
ZINC001218078325	-8.65
ZINC001226496844	-8.65
ZINC001226502152	-8.65
ZINC000067911428	-8.64
ZINC000072111338	-8.64
ZINC000095485925	-8.64
ZINC000238754600	-8.64
ZINC000504595470	-8.64
ZINC000653713234	-8.64
ZINC001233573027	-8.64
ZINC001233573168	-8.64
ZINC001233573469	-8.64
ZINC001233578424	-8.64
ZINC000067911914	-8.63
ZINC000238749865	-8.63
ZINC000299832761	-8.63
ZINC000653710299	-8.63
ZINC000653713210	-8.63
ZINC000653713251	-8.63
ZINC001233574418	-8.63
ZINC001233577235	-8.63
ZINC001233577276	-8.63
ZINC001233577699	-8.63
ZINC000005925039	-8.62
ZINC000014811799	-8.62
ZINC000015259482	-8.62
ZINC000028827365	-8.62
ZINC000257573885	-8.62
ZINC001226495399	-8.62
ZINC001227626576	-8.62
ZINC000059728582	-8.61
ZINC000059728748	-8.61
ZINC000059729115	-8.61
ZINC000085863873	-8.61
ZINC000096113851	-8.61
ZINC000100828714	-8.61
ZINC000238765470	-8.61
ZINC000575626950	-8.61
ZINC001233573127	-8.61
ZINC000070665872	-8.6
ZINC000238755183	-8.6
ZINC000238770680	-8.6
ZINC000253529850	-8.6
ZINC000257407716	-8.6
ZINC000083923458	-8.59
ZINC000150343756	-8.59
ZINC000150357700	-8.59
ZINC000059728703	-8.58
ZINC000150351815	-8.58
ZINC000238750977	-8.58
ZINC000257496149	-8.58
ZINC000032109459	-8.57
ZINC000059728761	-8.57
ZINC000085961672	-8.57
ZINC000085964974	-8.57
ZINC000096115675	-8.57
ZINC000253617081	-8.57
ZINC000257425579	-8.57
ZINC000575626946	-8.57
ZINC001226496727	-8.57
ZINC001226496795	-8.57
ZINC001226502963	-8.57
ZINC001227625617	-8.57
ZINC000014762952	-8.56
ZINC000100773938	-8.56
ZINC000238731988	-8.56
ZINC000257485727	-8.56
ZINC000653713206	-8.56
ZINC001226496636	-8.56
ZINC001227631166	-8.56
ZINC001233575672	-8.56
ZINC000014811797	-8.55
ZINC000059728854	-8.55
ZINC000096114232	-8.55
ZINC000238780677	-8.55
ZINC000253388715	-8.55
ZINC001226500596	-8.55
ZINC001226502108	-8.55
ZINC001233575048	-8.55
ZINC000014727608	-8.54
ZINC000014762963	-8.54
ZINC000059729125	-8.54
ZINC000065742760	-8.54
ZINC000085961667	-8.54
ZINC000095911600	-8.54
ZINC000100889861	-8.54
ZINC000238765020	-8.54
ZINC000253388718	-8.54
ZINC000253531255	-8.54
ZINC000257546726	-8.54
ZINC000263583739	-8.54
ZINC001218092549	-8.54
ZINC001226498862	-8.54
ZINC001233577149	-8.54
ZINC000169337482	-8.53
ZINC001226495455	-8.53
ZINC001233573487	-8.53
ZINC001233573521	-8.53
ZINC001233577148	-8.53
ZINC000014727598	-8.52
ZINC000238742727	-8.52
ZINC000238770275	-8.52
ZINC001226498768	-8.52
ZINC001228364047	-8.52
ZINC001230456275	-8.52
ZINC001230458035	-8.52
ZINC001233578061	-8.52
ZINC000064621996	-8.51
ZINC000238778013	-8.51
ZINC000257432069	-8.51
ZINC000653713200	-8.51
ZINC001226500600	-8.51
ZINC001227626229	-8.51
ZINC001233577232	-8.51
ZINC001233578013	-8.51
ZINC000014762967	-8.5
ZINC000085588524	-8.5
ZINC000098047144	-8.5
ZINC000168123284	-8.5
ZINC001227629614	-8.5
ZINC001227630961	-8.5
ZINC001230453618	-8.5
ZINC001230456552	-8.5
ZINC000059728557	-8.49
ZINC000072131359	-8.49
ZINC000085893629	-8.49
ZINC000096114211	-8.49
ZINC000299853746	-8.49
ZINC001218100863	-8.49
ZINC001233572801	-8.49
ZINC001233575066	-8.49
ZINC000059728749	-8.48
ZINC000059728764	-8.48
ZINC000085588515	-8.48
ZINC000138454568	-8.48
ZINC000238749479	-8.48
ZINC001226496605	-8.48
ZINC001226498055	-8.48
ZINC001227629916	-8.48
ZINC001227632221	-8.48
ZINC001228361748	-8.48
ZINC001233574409	-8.48
ZINC000059729071	-8.47
ZINC000085588504	-8.47
ZINC000098047141	-8.47
ZINC000100828712	-8.47
ZINC000238775801	-8.47
ZINC000653713211	-8.47
ZINC001218339215	-8.47
ZINC001227626419	-8.47
ZINC001233573917	-8.47
ZINC000150612299	-8.46
ZINC000238786280	-8.46
ZINC000504627039	-8.46
ZINC001226495942	-8.46
ZINC001226498545	-8.46
ZINC001226501646	-8.46
ZINC001227626574	-8.46
ZINC001230456551	-8.46
ZINC001233574437	-8.46
ZINC000015259447	-8.45
ZINC000059728572	-8.45
ZINC000104039546	-8.45
ZINC000150344931	-8.45
ZINC000195908173	-8.45
ZINC000257198418	-8.45
ZINC001226498860	-8.45
ZINC000004098718	-8.44
ZINC000085893711	-8.44
ZINC000095620836	-8.44
ZINC000137140941	-8.44
ZINC000169634433	-8.44
ZINC000257198420	-8.44
ZINC000524730597	-8.44
ZINC000575626886	-8.44
ZINC001226496640	-8.44
ZINC001227626051	-8.44
ZINC001230452601	-8.44
ZINC001233575506	-8.44
ZINC001233575676	-8.44
ZINC001233577979	-8.44
ZINC000038139788	-8.43
ZINC000059728469	-8.43
ZINC000100828715	-8.43
ZINC001082880838	-8.43
ZINC001218277200	-8.43
ZINC001227625760	-8.43
ZINC001227626764	-8.43
ZINC001227626887	-8.43
ZINC001230453812	-8.43
ZINC000013537340	-8.42
ZINC000016027834	-8.42
ZINC000031161521	-8.42
ZINC000059729088	-8.42
ZINC000096115676	-8.42
ZINC000100828710	-8.42
ZINC001226501038	-8.42
ZINC001227625741	-8.42
ZINC001228364065	-8.42
ZINC001233572435	-8.42
ZINC001233572645	-8.42
ZINC001233573150	-8.42
ZINC001233576401	-8.42
ZINC000003978463	-8.41
ZINC000096114829	-8.41
ZINC000238754018	-8.41
ZINC000575626952	-8.41
ZINC000653713233	-8.41
ZINC001226498436	-8.41
ZINC001227625278	-8.41
ZINC001227631178	-8.41
ZINC001233572370	-8.41
ZINC001233578019	-8.41
ZINC000002116527	-8.4
ZINC000015259497	-8.4
ZINC000033832835	-8.4
ZINC000059728752	-8.4
ZINC000150599234	-8.4
ZINC000150599243	-8.4
ZINC000257546727	-8.4
ZINC001226501016	-8.4
ZINC001230456278	-8.4
ZINC000059728546	-8.39
ZINC000059728778	-8.39
ZINC000059729069	-8.39
ZINC000238772044	-8.39
ZINC001082880839	-8.39
ZINC001218108351	-8.39
ZINC001226500620	-8.39
ZINC001226500669	-8.39
ZINC001233572655	-8.39
ZINC000059729157	-8.38
ZINC000085837432	-8.38
ZINC000085877714	-8.38
ZINC000150599231	-8.38
ZINC000238750218	-8.38
ZINC001226496753	-8.38
ZINC001226496836	-8.38
ZINC001226498504	-8.38
ZINC001226498779	-8.38
ZINC001226502170	-8.38
ZINC001227630956	-8.38
ZINC001230452517	-8.38
ZINC001233575101	-8.38
ZINC001234130284	-8.38
ZINC000014641732	-8.37
ZINC000059728491	-8.37
ZINC000059729109	-8.37
ZINC000079209890	-8.37
ZINC000150343767	-8.37
ZINC001226498822	-8.37
ZINC001233572434	-8.37
ZINC001233572736	-8.37
ZINC001233572739	-8.37
ZINC001233572979	-8.37
ZINC001233576299	-8.37
ZINC000085588498	-8.36
ZINC000096114086	-8.36
ZINC000096114087	-8.36
ZINC000169337480	-8.36
ZINC000238754427	-8.36
ZINC001226502625	-8.36
ZINC001227627241	-8.36
ZINC001230452097	-8.36
ZINC001230456583	-8.36
ZINC001233573210	-8.36
ZINC001775937546	-8.36
ZINC000059728513	-8.35
ZINC000059728579	-8.35
ZINC000059729174	-8.35
ZINC000257475120	-8.35
ZINC000263583715	-8.35
ZINC000653713252	-8.35
ZINC001226501041	-8.35
ZINC001227626054	-8.35
ZINC001227626607	-8.35
ZINC001230452617	-8.35
ZINC001233577914	-8.35
ZINC000033848444	-8.34
ZINC000038452135	-8.34
ZINC000059728944	-8.34
ZINC000150345052	-8.34
ZINC000150612306	-8.34
ZINC000238738435	-8.34
ZINC000238773247	-8.34
ZINC001218340405	-8.34
ZINC001226497331	-8.34
ZINC001226501094	-8.34
ZINC001230452123	-8.34
ZINC001233572375	-8.34
ZINC001233572769	-8.34
ZINC000013783662	-8.33
ZINC000095914038	-8.33
ZINC000238753155	-8.33
ZINC000257433744	-8.33
ZINC000524732149	-8.33
ZINC001226496845	-8.33
ZINC001228362456	-8.33
ZINC001230456895	-8.33
ZINC001233573952	-8.33
ZINC001233573998	-8.33
ZINC001233573999	-8.33
ZINC001233577714	-8.33
ZINC000014727607	-8.32
ZINC000015259622	-8.32
ZINC000059728949	-8.32
ZINC000059729106	-8.32
ZINC000059729152	-8.32
ZINC000238786452	-8.32
ZINC000263586160	-8.32
ZINC001218206198	-8.32
ZINC001226497911	-8.32
ZINC001226500795	-8.32
ZINC001226502154	-8.32
ZINC001227625544	-8.32
ZINC001227626757	-8.32
ZINC001228363818	-8.32
ZINC001230453814	-8.32
ZINC001233572455	-8.32
ZINC001233573616	-8.32
ZINC001233573934	-8.32
ZINC001233573964	-8.32
ZINC001233573985	-8.32
ZINC001775937569	-8.32
ZINC000059729154	-8.31
ZINC000085876370	-8.31
ZINC000095475920	-8.31
ZINC000238732801	-8.31
ZINC001227626053	-8.31
ZINC001227631956	-8.31
ZINC001228363687	-8.31
ZINC001228363895	-8.31
ZINC001233572901	-8.31
ZINC000014727597	-8.3
ZINC000014759090	-8.3
ZINC000031161525	-8.3
ZINC000059729075	-8.3
ZINC000095914052	-8.3
ZINC000504791974	-8.3
ZINC001218204853	-8.3
ZINC001226501631	-8.3
ZINC001230453988	-8.3
ZINC001233572522	-8.3
ZINC001233572588	-8.3
ZINC001233573088	-8.3
ZINC001233574612	-8.3
ZINC000036532638	-8.29
ZINC000059997600	-8.29
ZINC000085970194	-8.29
ZINC000169337463	-8.29
ZINC000238743862	-8.29
ZINC000238780390	-8.29
ZINC000253388714	-8.29
ZINC001218085575	-8.29
ZINC001218492848	-8.29
ZINC001226496627	-8.29
ZINC001227626783	-8.29
ZINC001228361885	-8.29
ZINC001230452862	-8.29
ZINC001230457149	-8.29
ZINC001230457520	-8.29
ZINC001233573209	-8.29
ZINC001233575976	-8.29
ZINC001233577078	-8.29
ZINC001234131993	-8.29
ZINC000002106564	-8.28
ZINC000004654799	-8.28
ZINC000059729065	-8.28
ZINC000072324091	-8.28
ZINC000096114880	-8.28
ZINC000096327943	-8.28
ZINC000100329060	-8.28
ZINC000104823946	-8.28
ZINC000150339332	-8.28
ZINC000238759814	-8.28
ZINC000253499672	-8.28
ZINC000575626884	-8.28
ZINC000587836768	-8.28
ZINC001227625568	-8.28
ZINC001228363810	-8.28
ZINC001230453608	-8.28
ZINC001233573101	-8.28
ZINC001234130805	-8.28
ZINC000014811801	-8.27
ZINC000035361131	-8.27
ZINC000040873953	-8.27
ZINC000100773946	-8.27
ZINC000169337468	-8.27
ZINC000238744654	-8.27
ZINC000253531250	-8.27
ZINC001218128991	-8.27
ZINC001218429881	-8.27
ZINC001226500618	-8.27
ZINC001227626627	-8.27
ZINC001228363894	-8.27
ZINC001230452509	-8.27
ZINC001233572764	-8.27
ZINC001233573142	-8.27
ZINC001233573423	-8.27
ZINC001234130804	-8.27
ZINC000028827370	-8.26
ZINC000059728750	-8.26
ZINC000106044963	-8.26
ZINC000150343764	-8.26
ZINC000238751886	-8.26
ZINC000238786454	-8.26
ZINC000253499690	-8.26
ZINC000257425580	-8.26
ZINC001226500616	-8.26
ZINC001226501048	-8.26
ZINC001227626417	-8.26
ZINC001230453678	-8.26
ZINC001233572504	-8.26
ZINC001233573098	-8.26
ZINC001233573476	-8.26
ZINC001233573973	-8.26
ZINC001233574704	-8.26
ZINC001233578429	-8.26
ZINC000013783663	-8.25
ZINC000014727610	-8.25
ZINC000015657766	-8.25
ZINC000059728826	-8.25
ZINC000085562930	-8.25
ZINC000085588518	-8.25
ZINC000085964958	-8.25
ZINC000238762312	-8.25
ZINC000238764817	-8.25
ZINC000524730598	-8.25
ZINC000575418423	-8.25
ZINC001218074996	-8.25
ZINC001218251230	-8.25
ZINC001228362936	-8.25
ZINC001233572394	-8.25
ZINC001233573149	-8.25
ZINC001233573673	-8.25
ZINC001233575054	-8.25
ZINC001233575099	-8.25
ZINC001233578447	-8.25
ZINC001615248400	-8.25
ZINC000059728822	-8.24
ZINC000085588527	-8.24
ZINC000085934887	-8.24
ZINC000238750474	-8.24
ZINC000238900802	-8.24
ZINC000253529508	-8.24
ZINC000299831743	-8.24
ZINC001226495965	-8.24
ZINC001226496256	-8.24
ZINC001226496755	-8.24
ZINC001226500727	-8.24
ZINC001233572902	-8.24
ZINC001233573105	-8.24
ZINC001233577112	-8.24
ZINC000059729118	-8.23
ZINC000095914051	-8.23
ZINC000238736940	-8.23
ZINC000238786359	-8.23
ZINC000263583528	-8.23
ZINC000575418329	-8.23
ZINC001226495962	-8.23
ZINC001226496724	-8.23
ZINC001228362968	-8.23
ZINC001228363796	-8.23
ZINC001230456221	-8.23
ZINC001233573176	-8.23
ZINC001233573211	-8.23
ZINC000014759109	-8.22
ZINC000014780951	-8.22
ZINC000014811789	-8.22
ZINC000040894948	-8.22
ZINC000043794446	-8.22
ZINC000059729147	-8.22
ZINC000085509080	-8.22
ZINC000108447506	-8.22
ZINC001218035495	-8.22
ZINC001218153686	-8.22
ZINC001218280535	-8.22
ZINC001226501641	-8.22
ZINC001227625618	-8.22
ZINC001227626364	-8.22
ZINC001227630395	-8.22
ZINC001230457485	-8.22
ZINC001230458027	-8.22
ZINC001233572305	-8.22
ZINC001233573050	-8.22
ZINC001233578071	-8.22
ZINC000014780953	-8.21
ZINC000015259459	-8.21
ZINC000096933455	-8.21
ZINC000150596819	-8.21
ZINC000238754195	-8.21
ZINC000257546728	-8.21
ZINC000575418326	-8.21
ZINC000575624516	-8.21
ZINC001218001339	-8.21
ZINC001226497221	-8.21
ZINC001227626394	-8.21
ZINC001233573178	-8.21
ZINC001233577153	-8.21
ZINC001233577501	-8.21
ZINC001234127279	-8.21
ZINC000014811785	-8.2
ZINC000015205931	-8.2
ZINC000059728829	-8.2
ZINC000059729116	-8.2
ZINC000059729145	-8.2
ZINC000085878578	-8.2
ZINC000096113785	-8.2
ZINC000238735859	-8.2
ZINC000257425582	-8.2
ZINC000504183059	-8.2
ZINC001218092552	-8.2
ZINC001226497853	-8.2
ZINC001226498780	-8.2
ZINC001226498939	-8.2
ZINC001227626818	-8.2
ZINC001233572466	-8.2
ZINC001233575102	-8.2
ZINC001233578366	-8.2
ZINC001234133456	-8.2
ZINC000014759111	-8.19
ZINC000040413594	-8.19
ZINC000238738158	-8.19
ZINC000257198448	-8.19
ZINC000257632802	-8.19
ZINC000257632803	-8.19
ZINC001226496804	-8.19
ZINC001226502624	-8.19
ZINC001227625439	-8.19
ZINC001227629887	-8.19
ZINC001228363125	-8.19
ZINC001230453761	-8.19
ZINC001233572383	-8.19
ZINC001233573306	-8.19
ZINC001233577717	-8.19
ZINC001233578446	-8.19
ZINC000015205928	-8.18
ZINC000085530883	-8.18
ZINC000104875914	-8.18
ZINC000253499732	-8.18
ZINC000253986546	-8.18
ZINC001218206202	-8.18
ZINC001226500589	-8.18
ZINC001233573918	-8.18
ZINC001233574522	-8.18
ZINC001233577176	-8.18
ZINC001234130815	-8.18
ZINC000059728993	-8.17
ZINC000059729149	-8.17
ZINC000059729159	-8.17
ZINC000072324089	-8.17
ZINC000238755329	-8.17
ZINC000263583717	-8.17
ZINC000575418328	-8.17
ZINC001226495808	-8.17
ZINC001226497252	-8.17
ZINC001227626457	-8.17
ZINC001230456434	-8.17
ZINC001233573193	-8.17
ZINC001233573298	-8.17
ZINC001233573369	-8.17
ZINC001233574474	-8.17
ZINC001233575757	-8.17
ZINC001233577142	-8.17
ZINC001233577698	-8.17
ZINC001233578314	-8.17
ZINC000008681353	-8.16
ZINC000015259462	-8.16
ZINC000105258985	-8.16
ZINC000108450839	-8.16
ZINC000238751667	-8.16
ZINC000238774798	-8.16
ZINC000238787857	-8.16
ZINC000299822522	-8.16
ZINC000524729411	-8.16
ZINC001218031948	-8.16
ZINC001218104493	-8.16
ZINC001218170102	-8.16
ZINC001228364439	-8.16
ZINC001230453060	-8.16
ZINC001230457184	-8.16
ZINC001233572592	-8.16
ZINC001233573185	-8.16
ZINC001233575084	-8.16
ZINC001233578399	-8.16
ZINC000008440368	-8.15
ZINC000014727592	-8.15
ZINC000096327942	-8.15
ZINC000150344932	-8.15
ZINC000257527556	-8.15
ZINC001218014165	-8.15
ZINC001226496812	-8.15
ZINC001227630103	-8.15
ZINC001230452779	-8.15
ZINC001230453421	-8.15
ZINC001233573225	-8.15
ZINC001233574440	-8.15
ZINC001233578335	-8.15
ZINC000059728909	-8.14
ZINC000059728913	-8.14
ZINC000059729066	-8.14
ZINC000095919338	-8.14
ZINC000100773944	-8.14
ZINC000110021402	-8.14
ZINC000238732805	-8.14
ZINC000238900801	-8.14
ZINC000253499739	-8.14
ZINC000504082609	-8.14
ZINC000575418557	-8.14
ZINC001218046039	-8.14
ZINC001226496313	-8.14
ZINC001226496665	-8.14
ZINC001226498872	-8.14
ZINC001226498879	-8.14
ZINC001226498890	-8.14
ZINC001226501530	-8.14
ZINC001227625354	-8.14
ZINC001227626497	-8.14
ZINC001227628457	-8.14
ZINC001233572505	-8.14
ZINC001233573492	-8.14
ZINC001233575827	-8.14
ZINC000038139628	-8.13
ZINC000059728923	-8.13
ZINC000085509071	-8.13
ZINC000085562936	-8.13
ZINC000253531254	-8.13
ZINC001218022965	-8.13
ZINC001226498428	-8.13
ZINC001226498493	-8.13
ZINC001227630392	-8.13
ZINC001233572579	-8.13
ZINC001233573247	-8.13
ZINC001233573342	-8.13
ZINC001233573360	-8.13
ZINC001233577664	-8.13
ZINC000059729169	-8.12
ZINC000077270154	-8.12
ZINC000085509044	-8.12
ZINC000085876098	-8.12
ZINC000100773931	-8.12
ZINC000245241982	-8.12
ZINC000254744057	-8.12
ZINC000257411365	-8.12
ZINC001217976976	-8.12
ZINC001226496681	-8.12
ZINC001226496730	-8.12
ZINC001226501050	-8.12
ZINC001227625556	-8.12
ZINC001227626337	-8.12
ZINC001227626843	-8.12
ZINC001228363698	-8.12
ZINC001230451966	-8.12
ZINC001230456554	-8.12
ZINC001230457794	-8.12
ZINC001233572559	-8.12
ZINC001233572959	-8.12
ZINC001233573053	-8.12
ZINC001233573543	-8.12
ZINC001233575110	-8.12
ZINC001772619764	-8.12
ZINC000014759107	-8.11
ZINC000014780956	-8.11
ZINC000059729082	-8.11
ZINC000072130088	-8.11
ZINC000079204450	-8.11
ZINC000226744436	-8.11
ZINC000263583718	-8.11
ZINC001228362986	-8.11
ZINC001233573491	-8.11
ZINC001233573972	-8.11
ZINC001233576385	-8.11
ZINC001233577624	-8.11
ZINC001233578315	-8.11
ZINC001234129313	-8.11
ZINC001234131031	-8.11
ZINC001234133545	-8.11
ZINC000059728577	-8.1
ZINC000059728744	-8.1
ZINC000059729130	-8.1
ZINC000085506778	-8.1
ZINC000098047143	-8.1
ZINC000107364856	-8.1
ZINC000170598979	-8.1
ZINC000253531251	-8.1
ZINC000257546729	-8.1
ZINC000504595469	-8.1
ZINC001226495973	-8.1
ZINC001226496300	-8.1
ZINC001227626579	-8.1
ZINC001228361846	-8.1
ZINC001228363697	-8.1
ZINC001233572355	-8.1
ZINC001233578393	-8.1
ZINC001233578480	-8.1
ZINC000004404499	-8.09
ZINC000014759078	-8.09
ZINC000053319129	-8.09
ZINC000059200510	-8.09
ZINC000059729131	-8.09
ZINC000085876366	-8.09
ZINC000096114184	-8.09
ZINC000098047140	-8.09
ZINC000103011667	-8.09
ZINC000103296166	-8.09
ZINC000150599238	-8.09
ZINC000238736302	-8.09
ZINC000238736923	-8.09
ZINC000238738499	-8.09
ZINC001218388402	-8.09
ZINC001226496339	-8.09
ZINC001226500122	-8.09
ZINC001227629634	-8.09
ZINC001227629890	-8.09
ZINC001228361814	-8.09
ZINC001230452566	-8.09
ZINC001233573366	-8.09
ZINC001233575502	-8.09
ZINC001233578369	-8.09
ZINC001233578521	-8.09
ZINC001234130351	-8.09
ZINC000014762991	-8.08
ZINC000040425198	-8.08
ZINC000044020452	-8.08
ZINC000059589287	-8.08
ZINC000059729140	-8.08
ZINC000072131361	-8.08
ZINC000095485924	-8.08
ZINC000238775274	-8.08
ZINC000263585923	-8.08
ZINC001218204847	-8.08
ZINC001226498485	-8.08
ZINC001226501011	-8.08
ZINC001226502109	-8.08
ZINC001227626781	-8.08
ZINC001230456316	-8.08
ZINC001233572818	-8.08
ZINC001233573419	-8.08
ZINC001234130847	-8.08
ZINC000003978508	-8.07
ZINC000014763939	-8.07
ZINC000065742757	-8.07
ZINC000077293048	-8.07
ZINC000096114212	-8.07
ZINC000238783800	-8.07
ZINC001226496264	-8.07
ZINC001226498050	-8.07
ZINC001227626704	-8.07
ZINC001230452730	-8.07
ZINC001230453174	-8.07
ZINC001233572395	-8.07
ZINC001233572586	-8.07
ZINC001233572993	-8.07
ZINC001233573023	-8.07
ZINC001233573111	-8.07
ZINC001233573963	-8.07
ZINC001233575494	-8.07
ZINC000013783661	-8.06
ZINC000031502299	-8.06
ZINC000033831946	-8.06
ZINC000059729122	-8.06
ZINC000059729142	-8.06
ZINC000253531261	-8.06
ZINC000254744059	-8.06
ZINC000263584737	-8.06
ZINC001218090631	-8.06
ZINC001226497390	-8.06
ZINC001226498828	-8.06
ZINC001226501060	-8.06
ZINC001230452477	-8.06
ZINC001230456557	-8.06
ZINC001233572379	-8.06
ZINC001233573130	-8.06
ZINC001233573687	-8.06
ZINC001234131994	-8.06
ZINC001234133495	-8.06
ZINC001234133907	-8.06
ZINC000014594244	-8.05
ZINC000014727609	-8.05
ZINC000059729111	-8.05
ZINC000096115410	-8.05
ZINC000253529509	-8.05
ZINC000575418311	-8.05
ZINC001218280537	-8.05
ZINC001226501058	-8.05
ZINC001228363520	-8.05
ZINC001230452740	-8.05
ZINC001230453975	-8.05
ZINC001230457460	-8.05
ZINC001230457716	-8.05
ZINC001233572767	-8.05
ZINC001233572921	-8.05
ZINC001233572963	-8.05
ZINC001233573254	-8.05
ZINC001233573505	-8.05
ZINC001233576418	-8.05
ZINC001233577188	-8.05
ZINC001233577615	-8.05
ZINC001233577693	-8.05
ZINC001234131034	-8.05
ZINC000085562947	-8.04
ZINC000085879754	-8.04
ZINC000085961685	-8.04
ZINC000085970201	-8.04
ZINC000096115033	-8.04
ZINC000105258991	-8.04
ZINC000263586609	-8.04
ZINC000263586610	-8.04
ZINC000575624510	-8.04
ZINC001218100864	-8.04
ZINC001226498054	-8.04
ZINC001226498477	-8.04
ZINC001227626651	-8.04
ZINC001227626789	-8.04
ZINC001228363619	-8.04
ZINC001228364400	-8.04
ZINC001230456229	-8.04
ZINC001233573219	-8.04
ZINC001233573621	-8.04
ZINC001233573957	-8.04
ZINC001233574621	-8.04
ZINC001233576601	-8.04
ZINC001234129412	-8.04
ZINC001234133494	-8.04
ZINC000014811781	-8.03
ZINC000043794450	-8.03
ZINC000049181339	-8.03
ZINC000096114537	-8.03
ZINC000098046522	-8.03
ZINC000100773941	-8.03
ZINC000238900803	-8.03
ZINC000299830772	-8.03
ZINC001226500725	-8.03
ZINC001226501076	-8.03
ZINC001227626341	-8.03
ZINC001227631526	-8.03
ZINC001233573716	-8.03
ZINC001233575835	-8.03
ZINC001233578440	-8.03
ZINC001234133969	-8.03
ZINC000013132547	-8.02
ZINC000014727591	-8.02
ZINC000059728809	-8.02
ZINC000059728947	-8.02
ZINC000059729096	-8.02
ZINC000238780780	-8.02
ZINC000253499674	-8.02
ZINC000253499737	-8.02
ZINC001077991897	-8.02
ZINC001218151181	-8.02
ZINC001226495911	-8.02
ZINC001226497748	-8.02
ZINC001226497933	-8.02
ZINC001226498824	-8.02
ZINC001227627464	-8.02
ZINC001228364325	-8.02
ZINC001230451969	-8.02
ZINC001233572614	-8.02
ZINC001233573189	-8.02
ZINC001233573527	-8.02
ZINC001233573978	-8.02
ZINC001233575490	-8.02
ZINC001233577927	-8.02
ZINC001233578063	-8.02
ZINC001233578324	-8.02
ZINC001234133547	-8.02
ZINC000004404500	-8.01
ZINC000025763620	-8.01
ZINC000034000389	-8.01
ZINC000034774793	-8.01
ZINC000038249269	-8.01
ZINC000095620845	-8.01
ZINC000238743672	-8.01
ZINC000238756713	-8.01
ZINC000253531259	-8.01
ZINC000575418560	-8.01
ZINC001218163840	-8.01
ZINC001218243649	-8.01
ZINC001218286694	-8.01
ZINC001226497205	-8.01
ZINC001226498735	-8.01
ZINC001226499982	-8.01
ZINC001226500590	-8.01
ZINC001226500717	-8.01
ZINC001233572786	-8.01
ZINC001233573048	-8.01
ZINC001233573131	-8.01
ZINC001233573412	-8.01
ZINC001233573481	-8.01
ZINC001233573651	-8.01
ZINC001233575152	-8.01
ZINC001233575961	-8.01
ZINC001233578059	-8.01
ZINC001234130011	-8.01
ZINC000014814013	-8
ZINC000059728820	-8
ZINC000059729090	-8
ZINC000071387189	-8
ZINC000085562942	-8
ZINC000085961424	-8
ZINC000085961665	-8
ZINC000096114140	-8
ZINC001218072309	-8
ZINC001218119813	-8
ZINC001218134843	-8
ZINC001226496760	-8
ZINC001226499839	-8
ZINC001226501012	-8
ZINC001226502747	-8
ZINC001227625421	-8
ZINC001227625700	-8
ZINC001227625755	-8
ZINC001227626186	-8
ZINC001230452511	-8
ZINC001230453087	-8
ZINC001230453108	-8
ZINC001230453534	-8
ZINC001230456141	-8
ZINC001230456302	-8
ZINC001233574513	-8
ZINC001233574672	-8
ZINC001233575830	-8
ZINC001233577601	-8
ZINC000014727600	-7.99
ZINC000014814014	-7.99
ZINC000027207696	-7.99
ZINC000059729080	-7.99
ZINC000059729084	-7.99
ZINC000059729086	-7.99
ZINC000059729181	-7.99
ZINC000070455402	-7.99
ZINC000253499735	-7.99
ZINC000253531253	-7.99
ZINC000575418338	-7.99
ZINC001218171418	-7.99
ZINC001218388406	-7.99
ZINC001218469086	-7.99
ZINC001226498855	-7.99
ZINC001226500024	-7.99
ZINC001226502605	-7.99
ZINC001227626220	-7.99
ZINC001227626280	-7.99
ZINC001227626333	-7.99
ZINC001227629996	-7.99
ZINC001227630214	-7.99
ZINC001228362962	-7.99
ZINC001230453778	-7.99
ZINC001233572462	-7.99
ZINC001233572768	-7.99
ZINC001233572824	-7.99
ZINC001233573013	-7.99
ZINC001233573190	-7.99
ZINC001233573379	-7.99
ZINC001233575123	-7.99
ZINC001233575947	-7.99
ZINC001233576616	-7.99
ZINC000004097913	-7.98
ZINC000015259485	-7.98
ZINC000072324092	-7.98
ZINC000085877721	-7.98
ZINC000150343772	-7.98
ZINC000253531258	-7.98
ZINC001217946447	-7.98
ZINC001218059358	-7.98
ZINC001218178596	-7.98
ZINC001218378917	-7.98
ZINC001218420138	-7.98
ZINC001226496240	-7.98
ZINC001226497228	-7.98
ZINC001226498315	-7.98
ZINC001226498880	-7.98
ZINC001226501070	-7.98
ZINC001227626055	-7.98
ZINC001227626396	-7.98
ZINC001228363118	-7.98
ZINC001230452798	-7.98
ZINC001230453621	-7.98
ZINC001230456597	-7.98
ZINC001233572422	-7.98
ZINC001233572423	-7.98
ZINC001233572507	-7.98
ZINC001233575136	-7.98
ZINC001233577946	-7.98
ZINC000004349780	-7.97
ZINC000031155618	-7.97
ZINC000085876900	-7.97
ZINC000150343750	-7.97
ZINC000253499752	-7.97
ZINC001226495861	-7.97
ZINC001227626372	-7.97
ZINC001227626894	-7.97
ZINC001227627674	-7.97
ZINC001227629640	-7.97
ZINC001227630023	-7.97
ZINC001227630959	-7.97
ZINC001228363092	-7.97
ZINC001230452451	-7.97
ZINC001230453420	-7.97
ZINC001233572762	-7.97
ZINC001233573021	-7.97
ZINC001233573079	-7.97
ZINC001233573123	-7.97
ZINC000044020455	-7.96
ZINC000059729136	-7.96
ZINC000096114536	-7.96
ZINC000096115578	-7.96
ZINC001226495769	-7.96
ZINC001226495972	-7.96
ZINC001226496840	-7.96
ZINC001227626836	-7.96
ZINC001227630059	-7.96
ZINC001227631242	-7.96
ZINC001230452518	-7.96
ZINC001230452557	-7.96
ZINC001230456578	-7.96
ZINC001230456598	-7.96
ZINC001230456966	-7.96
ZINC001233573049	-7.96
ZINC001233573271	-7.96
ZINC001233574680	-7.96
ZINC001233577076	-7.96
ZINC001233577594	-7.96
ZINC001234127774	-7.96
ZINC001234132617	-7.96
ZINC000002294283	-7.95
ZINC000059728995	-7.95
ZINC000077291274	-7.95
ZINC000253499751	-7.95
ZINC000257551596	-7.95
ZINC000263586588	-7.95
ZINC001218031949	-7.95
ZINC001218324538	-7.95
ZINC001218324671	-7.95
ZINC001218393051	-7.95
ZINC001226496671	-7.95
ZINC001226497327	-7.95
ZINC001227626806	-7.95
ZINC001227628470	-7.95
ZINC001227628928	-7.95
ZINC001227630220	-7.95
ZINC001233572384	-7.95
ZINC001233572616	-7.95
ZINC001233572793	-7.95
ZINC001233572866	-7.95
ZINC001233574291	-7.95
ZINC001233575963	-7.95
ZINC001233576393	-7.95
ZINC001234131611	-7.95
ZINC001234133551	-7.95
ZINC001234134338	-7.95
ZINC000038911355	-7.94
ZINC000059729099	-7.94
ZINC000238736507	-7.94
ZINC000256103952	-7.94
ZINC000725392205	-7.94
ZINC001218080821	-7.94
ZINC001218082617	-7.94
ZINC001218137498	-7.94
ZINC001218393050	-7.94
ZINC001226495409	-7.94
ZINC001226495924	-7.94
ZINC001226497716	-7.94
ZINC001226498847	-7.94
ZINC001226500409	-7.94
ZINC001226501039	-7.94
ZINC001226501669	-7.94
ZINC001227625543	-7.94
ZINC001227625990	-7.94
ZINC001227626952	-7.94
ZINC001227630162	-7.94
ZINC001227632181	-7.94
ZINC001227632227	-7.94
ZINC001230452499	-7.94
ZINC001233572436	-7.94
ZINC001233572503	-7.94
ZINC001233572826	-7.94
ZINC001233577145	-7.94
ZINC001233577971	-7.94
ZINC001233578312	-7.94
ZINC001234127787	-7.94
ZINC001234128260	-7.94
ZINC001234130867	-7.94
ZINC000001531875	-7.93
ZINC000013537545	-7.93
ZINC000014811793	-7.93
ZINC000028971455	-7.93
ZINC000043606261	-7.93
ZINC000059729103	-7.93
ZINC000096113915	-7.93
ZINC000096115123	-7.93
ZINC000238736755	-7.93
ZINC000238737941	-7.93
ZINC000575418309	-7.93
ZINC001218128348	-7.93
ZINC001218280536	-7.93
ZINC001226495879	-7.93
ZINC001226496252	-7.93
ZINC001226497317	-7.93
ZINC001226498056	-7.93
ZINC001227625336	-7.93
ZINC001227626282	-7.93
ZINC001227626378	-7.93
ZINC001227628176	-7.93
ZINC001228362484	-7.93
ZINC001228363300	-7.93
ZINC001228363512	-7.93
ZINC001230453080	-7.93
ZINC001230453112	-7.93
ZINC001230456472	-7.93
ZINC001233572367	-7.93
ZINC001233573017	-7.93
ZINC001233573046	-7.93
ZINC001233573073	-7.93
ZINC001233573383	-7.93
ZINC001233573489	-7.93
ZINC001233573567	-7.93
ZINC001233574491	-7.93
ZINC001233575771	-7.93
ZINC001233578506	-7.93
ZINC001234129051	-7.93
ZINC001234130776	-7.93
ZINC000001547179	-7.92
ZINC000004098747	-7.92
ZINC000014759079	-7.92
ZINC000015259450	-7.92
ZINC000043606296	-7.92
ZINC000059728859	-7.92
ZINC000071382511	-7.92
ZINC001218085459	-7.92
ZINC001218469084	-7.92
ZINC001226495770	-7.92
ZINC001226496745	-7.92
ZINC001226498702	-7.92
ZINC001227625666	-7.92
ZINC001227626844	-7.92
ZINC001227631971	-7.92
ZINC001230452932	-7.92
ZINC001230453664	-7.92
ZINC001230454012	-7.92
ZINC001230456189	-7.92
ZINC001230456480	-7.92
ZINC001233573333	-7.92
ZINC001233573464	-7.92
ZINC001233577238	-7.92
ZINC001233577865	-7.92
ZINC001233578325	-7.92
ZINC000059728823	-7.91
ZINC000059728912	-7.91
ZINC000059729162	-7.91
ZINC000059729165	-7.91
ZINC000067911340	-7.91
ZINC000253531260	-7.91
ZINC000263586808	-7.91
ZINC001217991705	-7.91
ZINC001226495389	-7.91
ZINC001226495971	-7.91
ZINC001226496244	-7.91
ZINC001226496349	-7.91
ZINC001226496695	-7.91
ZINC001226498379	-7.91
ZINC001226500159	-7.91
ZINC001226501612	-7.91
ZINC001227625701	-7.91
ZINC001227626653	-7.91
ZINC001228363234	-7.91
ZINC001230452128	-7.91
ZINC001230453757	-7.91
ZINC001233572678	-7.91
ZINC001233573032	-7.91
ZINC001233573344	-7.91
ZINC001233573365	-7.91
ZINC001233573653	-7.91
ZINC001233573951	-7.91
ZINC001233574401	-7.91
ZINC001233575067	-7.91
ZINC001233575492	-7.91
ZINC001233577156	-7.91
ZINC001233577998	-7.91
ZINC001233578081	-7.91
ZINC001233578466	-7.91
ZINC001234131825	-7.91
ZINC001234131837	-7.91
ZINC001234132870	-7.91
ZINC001234132908	-7.91
ZINC001234133437	-7.91
ZINC000013424749	-7.9
ZINC000013549420	-7.9
ZINC000059728836	-7.9
ZINC000059728839	-7.9
ZINC000059728924	-7.9
ZINC000059729036	-7.9
ZINC000059729138	-7.9
ZINC000238756985	-7.9
ZINC000253498342	-7.9
ZINC000254744060	-7.9
ZINC000257376696	-7.9
ZINC000263585644	-7.9
ZINC001218023887	-7.9
ZINC001218050703	-7.9
ZINC001218153690	-7.9
ZINC001218301233	-7.9
ZINC001218324532	-7.9
ZINC001218410220	-7.9
ZINC001226495841	-7.9
ZINC001226497583	-7.9
ZINC001226497884	-7.9
ZINC001226502107	-7.9
ZINC001227625428	-7.9
ZINC001227625679	-7.9
ZINC001227626767	-7.9
ZINC001227632185	-7.9
ZINC001228362977	-7.9
ZINC001230452452	-7.9
ZINC001230453811	-7.9
ZINC001230457438	-7.9
ZINC001233572453	-7.9
ZINC001233572661	-7.9
ZINC001233573359	-7.9
ZINC001233573936	-7.9
ZINC001233575027	-7.9
ZINC001233575134	-7.9
ZINC001233575491	-7.9
ZINC001233577214	-7.9
ZINC001233578523	-7.9
ZINC001234131622	-7.9
ZINC000014727593	-7.89
ZINC000059728834	-7.89
ZINC000150343760	-7.89
ZINC000238762293	-7.89
ZINC001226497139	-7.89
ZINC001226497373	-7.89
ZINC001226498926	-7.89
ZINC001226502127	-7.89
ZINC001227626219	-7.89
ZINC001227626675	-7.89
ZINC001228363308	-7.89
ZINC001230457164	-7.89
ZINC001230457437	-7.89
ZINC001233572685	-7.89
ZINC001233572924	-7.89
ZINC001233573153	-7.89
ZINC001233573227	-7.89
ZINC001233573400	-7.89
ZINC001233575124	-7.89
ZINC001233577146	-7.89
ZINC001233577599	-7.89
ZINC001233577959	-7.89
ZINC001233577990	-7.89
ZINC001234130758	-7.89
ZINC001234134024	-7.89
ZINC000013132548	-7.88
ZINC000014811791	-7.88
ZINC000040943154	-7.88
ZINC000059728811	-7.88
ZINC000072324090	-7.88
ZINC000095911610	-7.88
ZINC000253499734	-7.88
ZINC000256109382	-7.88
ZINC000504082612	-7.88
ZINC000575418517	-7.88
ZINC001218050702	-7.88
ZINC001218078340	-7.88
ZINC001218083944	-7.88
ZINC001218128508	-7.88
ZINC001218173972	-7.88
ZINC001226495476	-7.88
ZINC001226495499	-7.88
ZINC001226495859	-7.88
ZINC001226498397	-7.88
ZINC001227626214	-7.88
ZINC001227626453	-7.88
ZINC001227629909	-7.88
ZINC001230452905	-7.88
ZINC001230456553	-7.88
ZINC001233572307	-7.88
ZINC001233572324	-7.88
ZINC001233572724	-7.88
ZINC001233573609	-7.88
ZINC001233573627	-7.88
ZINC001233575143	-7.88
ZINC001233577619	-7.88
ZINC001233578470	-7.88
ZINC001772638052	-7.88
ZINC000014759106	-7.87
ZINC000014811787	-7.87
ZINC000036375284	-7.87
ZINC000040949596	-7.87
ZINC000059728494	-7.87
ZINC000065742755	-7.87
ZINC000238788332	-7.87
ZINC000253388713	-7.87
ZINC000263585854	-7.87
ZINC000575416713	-7.87
ZINC001218324543	-7.87
ZINC001218491246	-7.87
ZINC001226498290	-7.87
ZINC001227625546	-7.87
ZINC001227625566	-7.87
ZINC001227625601	-7.87
ZINC001227631367	-7.87
ZINC001227632203	-7.87
ZINC001228364310	-7.87
ZINC001230456190	-7.87
ZINC001233573091	-7.87
ZINC001234128259	-7.87
ZINC000014695765	-7.86
ZINC000059729021	-7.86
ZINC000085876594	-7.86
ZINC000095889758	-7.86
ZINC000096113914	-7.86
ZINC000140616781	-7.86
ZINC000257549714	-7.86
ZINC000263583716	-7.86
ZINC000263585881	-7.86
ZINC000524729410	-7.86
ZINC001217966896	-7.86
ZINC001218012653	-7.86
ZINC001218067647	-7.86
ZINC001218146985	-7.86
ZINC001218190381	-7.86
ZINC001218193840	-7.86
ZINC001226495453	-7.86
ZINC001226495484	-7.86
ZINC001226495493	-7.86
ZINC001226497959	-7.86
ZINC001226498460	-7.86
ZINC001226498703	-7.86
ZINC001226498710	-7.86
ZINC001226498877	-7.86
ZINC001226502076	-7.86
ZINC001226502126	-7.86
ZINC001227625590	-7.86
ZINC001227626192	-7.86
ZINC001227627181	-7.86
ZINC001228362430	-7.86
ZINC001228364417	-7.86
ZINC001230453974	-7.86
ZINC001230456217	-7.86
ZINC001233573014	-7.86
ZINC001233573151	-7.86
ZINC001233573158	-7.86
ZINC001233573607	-7.86
ZINC001233573623	-7.86
ZINC001233574495	-7.86
ZINC001234129618	-7.86
ZINC001234133941	-7.86
ZINC000004404502	-7.85
ZINC000014618660	-7.85
ZINC000014708532	-7.85
ZINC000096115259	-7.85
ZINC000104823948	-7.85
ZINC000150662534	-7.85
ZINC000238733271	-7.85
ZINC001218028295	-7.85
ZINC001218082817	-7.85
ZINC001218263637	-7.85
ZINC001218280562	-7.85
ZINC001218378918	-7.85
ZINC001226496288	-7.85
ZINC001226498418	-7.85
ZINC001226500400	-7.85
ZINC001226502881	-7.85
ZINC001227631977	-7.85
ZINC001228362264	-7.85
ZINC001228363301	-7.85
ZINC001233572302	-7.85
ZINC001233573239	-7.85
ZINC001233573341	-7.85
ZINC001233574664	-7.85
ZINC001233574678	-7.85
ZINC001233575190	-7.85
ZINC001233575481	-7.85
ZINC001233575537	-7.85
ZINC001233577106	-7.85
ZINC001233577948	-7.85
ZINC001233577996	-7.85
ZINC001233578020	-7.85
ZINC001233578046	-7.85
ZINC001233578530	-7.85
ZINC001234130103	-7.85
ZINC001234133502	-7.85
ZINC001615811154	-7.85
ZINC000014648431	-7.84
ZINC000014762975	-7.84
ZINC000022059941	-7.84
ZINC000059728783	-7.84
ZINC000059729043	-7.84
ZINC000105984119	-7.84
ZINC000504791975	-7.84
ZINC000575418422	-7.84
ZINC001218151723	-7.84
ZINC001218420140	-7.84
ZINC001226497128	-7.84
ZINC001226497733	-7.84
ZINC001226498569	-7.84
ZINC001226502701	-7.84
ZINC001226502902	-7.84
ZINC001227626301	-7.84
ZINC001227629950	-7.84
ZINC001227630239	-7.84
ZINC001228361847	-7.84
ZINC001230452079	-7.84
ZINC001230453385	-7.84
ZINC001230456150	-7.84
ZINC001230457079	-7.84
ZINC001233572590	-7.84
ZINC001233572680	-7.84
ZINC001233573336	-7.84
ZINC001233574317	-7.84
ZINC001233575979	-7.84
ZINC001233576315	-7.84
ZINC001233577174	-7.84
ZINC001233577923	-7.84
ZINC001233578001	-7.84
ZINC001234129460	-7.84
ZINC001772591994	-7.84
ZINC000059729178	-7.83
ZINC000070672273	-7.83
ZINC000238781545	-7.83
ZINC001218031950	-7.83
ZINC001218104492	-7.83
ZINC001218149092	-7.83
ZINC001218171416	-7.83
ZINC001218255272	-7.83
ZINC001218349887	-7.83
ZINC001218410217	-7.83
ZINC001226495387	-7.83
ZINC001226498394	-7.83
ZINC001226498706	-7.83
ZINC001226498849	-7.83
ZINC001226498935	-7.83
ZINC001226500151	-7.83
ZINC001227625865	-7.83
ZINC001227626839	-7.83
ZINC001227626912	-7.83
ZINC001227629892	-7.83
ZINC001227630168	-7.83
ZINC001228363790	-7.83
ZINC001230452579	-7.83
ZINC001233572301	-7.83
ZINC001233572707	-7.83
ZINC001233572987	-7.83
ZINC001233573299	-7.83
ZINC001233573696	-7.83
ZINC001233575008	-7.83
ZINC001233577177	-7.83
ZINC001234132679	-7.83
ZINC000005854394	-7.82
ZINC000014618567	-7.82
ZINC000014648433	-7.82
ZINC000015251797	-7.82
ZINC000033971314	-7.82
ZINC000040412334	-7.82
[truncated: 7,615 more rows]

## Sheet: Autodock Vina scores
ZINC20 ID	scores
ZINC000072110832	-10
ZINC000096114211	-9.9
ZINC000072111338	-9.8
ZINC000096115006	-9.8
ZINC001230457460	-9.8
ZINC001233572984	-9.8
ZINC000085877721	-9.7
ZINC000085877988	-9.7
ZINC001228364048	-9.7
ZINC001233577135	-9.7
ZINC001233577687	-9.7
ZINC001233578027	-9.7
ZINC000096114537	-9.6
ZINC000263586617	-9.6
ZINC000524732150	-9.6
ZINC001226501631	-9.6
ZINC001227625567	-9.6
ZINC001233574348	-9.6
ZINC001233577923	-9.6
ZINC000169337465	-9.5
ZINC000263585945	-9.5
ZINC001226501609	-9.5
ZINC001233572855	-9.5
ZINC001233575486	-9.5
ZINC001233577069	-9.5
ZINC001233578046	-9.5
ZINC000002116527	-9.4
ZINC000085878564	-9.4
ZINC000085878578	-9.4
ZINC000096113784	-9.4
ZINC000096115467	-9.4
ZINC000263586609	-9.4
ZINC001226496695	-9.4
ZINC001226497405	-9.4
ZINC001226498457	-9.4
ZINC001226500672	-9.4
ZINC001233572736	-9.4
ZINC001233573032	-9.4
ZINC001233575734	-9.4
ZINC001233577093	-9.4
ZINC000059930660	-9.3
ZINC000085876591	-9.3
ZINC000096113821	-9.3
ZINC000096113914	-9.3
ZINC000096114794	-9.3
ZINC000096115710	-9.3
ZINC000096115774	-9.3
ZINC000096115784	-9.3
ZINC000096115870	-9.3
ZINC000108447506	-9.3
ZINC000111282222	-9.3
ZINC000111282225	-9.3
ZINC000263585395	-9.3
ZINC000524729410	-9.3
ZINC001226497176	-9.3
ZINC001226497180	-9.3
ZINC001226500268	-9.3
ZINC001226501666	-9.3
ZINC001226502154	-9.3
ZINC001233573209	-9.3
ZINC001233574436	-9.3
ZINC001233577045	-9.3
ZINC000085876477	-9.2
ZINC000096114212	-9.2
ZINC000096114330	-9.2
ZINC000096114828	-9.2
ZINC000096114829	-9.2
ZINC000098047143	-9.2
ZINC000108450839	-9.2
ZINC000238750218	-9.2
ZINC000238769055	-9.2
ZINC001226495964	-9.2
ZINC001226495978	-9.2
ZINC001226497352	-9.2
ZINC001226498058	-9.2
ZINC001226498733	-9.2
ZINC001226499597	-9.2
ZINC001226500409	-9.2
ZINC001226502902	-9.2
ZINC001227626607	-9.2
ZINC001233572522	-9.2
ZINC001233572818	-9.2
ZINC001233572940	-9.2
ZINC001233573126	-9.2
ZINC001233573168	-9.2
ZINC001233573225	-9.2
ZINC000014811805	-9.1
ZINC000085876098	-9.1
ZINC000096115007	-9.1
ZINC000096115577	-9.1
ZINC000096115825	-9.1
ZINC000096116059	-9.1
ZINC000096116379	-9.1
ZINC000098047142	-9.1
ZINC000143018727	-9.1
ZINC000263586910	-9.1
ZINC001218172672	-9.1
ZINC001226495493	-9.1
ZINC001226495963	-9.1
ZINC001226495977	-9.1
ZINC001226496789	-9.1
ZINC001226497731	-9.1
ZINC001226497766	-9.1
ZINC001226499610	-9.1
ZINC001226500691	-9.1
ZINC001226502858	-9.1
ZINC001226502893	-9.1
ZINC001227625566	-9.1
ZINC001228362255	-9.1
ZINC001228363174	-9.1
ZINC001228363535	-9.1
ZINC001230452444	-9.1
ZINC001230453059	-9.1
ZINC001230457756	-9.1
ZINC001233572481	-9.1
ZINC001233573088	-9.1
ZINC001233573476	-9.1
ZINC001233573939	-9.1
ZINC001233573952	-9.1
ZINC001233574292	-9.1
ZINC001233575961	-9.1
ZINC001233577072	-9.1
ZINC001233577979	-9.1
ZINC000001751803	-9
ZINC000014825203	-9
ZINC000072110831	-9
ZINC000085878052	-9
ZINC000096113850	-9
ZINC000096114566	-9
ZINC000096114647	-9
ZINC000096114881	-9
ZINC000096115303	-9
ZINC000096115983	-9
ZINC000096116060	-9
ZINC000098084890	-9
ZINC000221696887	-9
ZINC000261492825	-9
ZINC000263586353	-9
ZINC001218170102	-9
ZINC001218172109	-9
ZINC001226496267	-9
ZINC001226496670	-9
ZINC001226497254	-9
ZINC001226497896	-9
ZINC001226497899	-9
ZINC001226498780	-9
ZINC001226498862	-9
ZINC001226498879	-9
ZINC001226500130	-9
ZINC001226502123	-9
ZINC001226502747	-9
ZINC001227625701	-9
ZINC001227628080	-9
ZINC001230452069	-9
ZINC001230452921	-9
ZINC001230454000	-9
ZINC001230456480	-9
ZINC001233572802	-9
ZINC001233573105	-9
ZINC001233573188	-9
ZINC001233573955	-9
ZINC001233574341	-9
ZINC001233574388	-9
ZINC001233574435	-9
ZINC001233574437	-9
ZINC001233574473	-9
ZINC001233577946	-9
ZINC001233577971	-9
ZINC001616155027	-9
ZINC000002106564	-8.9
ZINC000002554903	-8.9
ZINC000014821559	-8.9
ZINC000014825190	-8.9
ZINC000014883685	-8.9
ZINC000015205925	-8.9
ZINC000016027834	-8.9
ZINC000020412701	-8.9
ZINC000057291919	-8.9
ZINC000072110371	-8.9
ZINC000085649024	-8.9
ZINC000085835978	-8.9
ZINC000085863917	-8.9
ZINC000085931565	-8.9
ZINC000096114536	-8.9
ZINC000096114782	-8.9
ZINC000096115180	-8.9
ZINC000096115329	-8.9
ZINC000096115409	-8.9
ZINC000096115782	-8.9
ZINC000096116324	-8.9
ZINC000098047144	-8.9
ZINC000100329060	-8.9
ZINC000108450841	-8.9
ZINC000137140941	-8.9
ZINC000169337467	-8.9
ZINC000169337468	-8.9
ZINC000238781414	-8.9
ZINC000238787301	-8.9
ZINC000253499690	-8.9
ZINC000263584787	-8.9
ZINC000263586808	-8.9
ZINC000524730597	-8.9
ZINC001226495494	-8.9
ZINC001226496657	-8.9
ZINC001226496660	-8.9
ZINC001226496814	-8.9
ZINC001226496847	-8.9
ZINC001226497139	-8.9
ZINC001226497142	-8.9
ZINC001226497804	-8.9
ZINC001226498363	-8.9
ZINC001226498428	-8.9
ZINC001226498430	-8.9
ZINC001226498845	-8.9
ZINC001226498867	-8.9
ZINC001226498935	-8.9
ZINC001226499596	-8.9
ZINC001226501041	-8.9
ZINC001226502109	-8.9
ZINC001226502111	-8.9
ZINC001226502161	-8.9
ZINC001226502615	-8.9
ZINC001226502620	-8.9
ZINC001226502624	-8.9
ZINC001227625364	-8.9
ZINC001227625597	-8.9
ZINC001227625773	-8.9
ZINC001227625874	-8.9
ZINC001227627478	-8.9
ZINC001228361155	-8.9
ZINC001228361910	-8.9
ZINC001228362430	-8.9
ZINC001228363241	-8.9
ZINC001228364439	-8.9
ZINC001230452128	-8.9
ZINC001230453095	-8.9
ZINC001230453500	-8.9
ZINC001230453987	-8.9
ZINC001230456150	-8.9
ZINC001230456246	-8.9
ZINC001230456582	-8.9
ZINC001230457520	-8.9
ZINC001233572469	-8.9
ZINC001233572650	-8.9
ZINC001233572655	-8.9
ZINC001233572979	-8.9
ZINC001233573336	-8.9
ZINC001233573462	-8.9
ZINC001233573616	-8.9
ZINC001233573708	-8.9
ZINC001233573967	-8.9
ZINC001233574409	-8.9
ZINC001233574441	-8.9
ZINC001233574683	-8.9
ZINC001233575007	-8.9
ZINC001233575140	-8.9
ZINC001233577683	-8.9
ZINC001233577869	-8.9
ZINC001233577982	-8.9
ZINC001233578327	-8.9
ZINC001234130847	-8.9
ZINC001234133967	-8.9
ZINC000002666274	-8.8
ZINC000014692098	-8.8
ZINC000014825205	-8.8
ZINC000015205948	-8.8
ZINC000085875626	-8.8
ZINC000085878253	-8.8
ZINC000096114183	-8.8
ZINC000096114231	-8.8
ZINC000096114819	-8.8
ZINC000096115034	-8.8
ZINC000096115035	-8.8
ZINC000096115122	-8.8
ZINC000096115259	-8.8
ZINC000096115485	-8.8
ZINC000096116380	-8.8
ZINC000096116406	-8.8
ZINC000139085158	-8.8
ZINC000169337482	-8.8
ZINC000263584737	-8.8
ZINC000263585396	-8.8
ZINC000263586354	-8.8
ZINC000263586616	-8.8
ZINC000299822522	-8.8
ZINC001218172108	-8.8
ZINC001226495416	-8.8
ZINC001226495801	-8.8
ZINC001226496265	-8.8
ZINC001226496288	-8.8
ZINC001226496587	-8.8
ZINC001226496627	-8.8
ZINC001226496630	-8.8
ZINC001226497127	-8.8
ZINC001226497312	-8.8
ZINC001226497732	-8.8
ZINC001226498738	-8.8
ZINC001226498781	-8.8
ZINC001226498877	-8.8
ZINC001226498880	-8.8
ZINC001226499609	-8.8
ZINC001226499978	-8.8
ZINC001226500796	-8.8
ZINC001226501014	-8.8
ZINC001226501094	-8.8
ZINC001226501601	-8.8
ZINC001226501605	-8.8
ZINC001226502080	-8.8
ZINC001226502146	-8.8
ZINC001226502177	-8.8
ZINC001227625336	-8.8
ZINC001227626032	-8.8
ZINC001227626051	-8.8
ZINC001227626204	-8.8
ZINC001227626261	-8.8
ZINC001227626372	-8.8
ZINC001227626767	-8.8
ZINC001227626820	-8.8
ZINC001227627671	-8.8
ZINC001227627674	-8.8
ZINC001227628227	-8.8
ZINC001227628228	-8.8
ZINC001228360488	-8.8
ZINC001228363231	-8.8
ZINC001228363303	-8.8
ZINC001228363848	-8.8
ZINC001230451966	-8.8
ZINC001230452630	-8.8
ZINC001230453100	-8.8
ZINC001230453263	-8.8
ZINC001230453459	-8.8
ZINC001230453787	-8.8
ZINC001230456578	-8.8
ZINC001230456598	-8.8
ZINC001230457102	-8.8
ZINC001233572355	-8.8
ZINC001233572379	-8.8
ZINC001233572436	-8.8
ZINC001233572615	-8.8
ZINC001233573132	-8.8
ZINC001233573169	-8.8
ZINC001233573274	-8.8
ZINC001233573299	-8.8
ZINC001233573478	-8.8
ZINC001233573685	-8.8
ZINC001233573954	-8.8
ZINC001233573956	-8.8
ZINC001233573963	-8.8
ZINC001233574390	-8.8
ZINC001233574551	-8.8
ZINC001233574565	-8.8
ZINC001233575190	-8.8
ZINC001233575832	-8.8
ZINC001233576459	-8.8
ZINC001233577873	-8.8
ZINC001233578466	-8.8
ZINC001233578483	-8.8
ZINC000002294283	-8.7
ZINC000008440368	-8.7
ZINC000013382710	-8.7
ZINC000014594244	-8.7
ZINC000014658515	-8.7
ZINC000014692092	-8.7
ZINC000014780923	-8.7
ZINC000095480028	-8.7
ZINC000096113901	-8.7
ZINC000096114079	-8.7
ZINC000096114251	-8.7
ZINC000096114387	-8.7
ZINC000096114415	-8.7
ZINC000096114648	-8.7
ZINC000096115724	-8.7
ZINC000096115775	-8.7
ZINC000096115974	-8.7
ZINC000098047140	-8.7
ZINC000253501059	-8.7
ZINC000257496149	-8.7
ZINC000263584848	-8.7
ZINC000653710299	-8.7
ZINC001218173972	-8.7
ZINC001218487447	-8.7
ZINC001218491251	-8.7
ZINC001226495802	-8.7
ZINC001226495956	-8.7
ZINC001226495961	-8.7
ZINC001226496339	-8.7
ZINC001226496671	-8.7
ZINC001226496725	-8.7
ZINC001226496776	-8.7
ZINC001226496798	-8.7
ZINC001226496841	-8.7
ZINC001226497245	-8.7
ZINC001226497320	-8.7
ZINC001226497384	-8.7
ZINC001226497423	-8.7
ZINC001226497432	-8.7
ZINC001226497793	-8.7
ZINC001226498480	-8.7
ZINC001226498702	-8.7
ZINC001226498856	-8.7
ZINC001226498915	-8.7
ZINC001226499793	-8.7
ZINC001226499863	-8.7
ZINC001226500347	-8.7
ZINC001226500623	-8.7
ZINC001226500669	-8.7
ZINC001226501040	-8.7
ZINC001226501076	-8.7
ZINC001226501646	-8.7
ZINC001226501711	-8.7
ZINC001226502113	-8.7
ZINC001226502170	-8.7
ZINC001226502616	-8.7
ZINC001226502625	-8.7
ZINC001226502849	-8.7
ZINC001226502935	-8.7
ZINC001227625700	-8.7
ZINC001227625776	-8.7
ZINC001227625778	-8.7
ZINC001227625833	-8.7
ZINC001227626303	-8.7
ZINC001227626455	-8.7
ZINC001227626457	-8.7
ZINC001227626811	-8.7
ZINC001227626838	-8.7
ZINC001227626839	-8.7
ZINC001227627241	-8.7
ZINC001227628230	-8.7
ZINC001227629614	-8.7
ZINC001227629640	-8.7
ZINC001227629922	-8.7
ZINC001228361908	-8.7
ZINC001228362516	-8.7
ZINC001228363890	-8.7
ZINC001228364352	-8.7
ZINC001230451998	-8.7
ZINC001230452075	-8.7
ZINC001230452081	-8.7
ZINC001230452591	-8.7
ZINC001230453444	-8.7
ZINC001230453566	-8.7
ZINC001230453606	-8.7
ZINC001230456148	-8.7
ZINC001230456270	-8.7
ZINC001230456896	-8.7
ZINC001230457005	-8.7
ZINC001230457191	-8.7
ZINC001230457324	-8.7
ZINC001230457444	-8.7
ZINC001230457510	-8.7
ZINC001230457521	-8.7
ZINC001230457838	-8.7
ZINC001230457936	-8.7
ZINC001233572303	-8.7
ZINC001233572386	-8.7
ZINC001233572389	-8.7
ZINC001233572403	-8.7
ZINC001233572473	-8.7
ZINC001233572539	-8.7
ZINC001233572586	-8.7
ZINC001233572616	-8.7
ZINC001233572653	-8.7
ZINC001233572675	-8.7
ZINC001233572854	-8.7
ZINC001233572879	-8.7
ZINC001233572902	-8.7
ZINC001233573127	-8.7
ZINC001233573129	-8.7
ZINC001233573360	-8.7
ZINC001233573505	-8.7
ZINC001233573728	-8.7
ZINC001233573953	-8.7
ZINC001233574387	-8.7
ZINC001233574398	-8.7
ZINC001233574433	-8.7
ZINC001233574491	-8.7
ZINC001233574701	-8.7
ZINC001233575077	-8.7
ZINC001233575124	-8.7
ZINC001233575487	-8.7
ZINC001233575757	-8.7
ZINC001233577188	-8.7
ZINC001233577927	-8.7
ZINC001233578413	-8.7
ZINC001233578500	-8.7
ZINC001233578522	-8.7
ZINC000000756489	-8.6
ZINC000013385406	-8.6
ZINC000014618664	-8.6
ZINC000014658521	-8.6
ZINC000014692096	-8.6
ZINC000014711695	-8.6
ZINC000015120702	-8.6
ZINC000027209692	-8.6
ZINC000059728585	-8.6
ZINC000079209890	-8.6
ZINC000085875179	-8.6
ZINC000085876366	-8.6
ZINC000085878008	-8.6
ZINC000085879185	-8.6
ZINC000085911544	-8.6
ZINC000095919455	-8.6
ZINC000096113877	-8.6
ZINC000096114468	-8.6
ZINC000096114527	-8.6
ZINC000096114622	-8.6
ZINC000096114795	-8.6
ZINC000096115016	-8.6
ZINC000096115212	-8.6
ZINC000096115578	-8.6
ZINC000096115900	-8.6
ZINC000096116323	-8.6
ZINC000098046522	-8.6
ZINC000101775741	-8.6
ZINC000101775746	-8.6
ZINC000104039546	-8.6
ZINC000106283415	-8.6
ZINC000142979140	-8.6
ZINC000169337463	-8.6
ZINC000169337470	-8.6
ZINC000238749066	-8.6
ZINC000253499672	-8.6
ZINC000253531250	-8.6
ZINC000263585824	-8.6
ZINC000263585854	-8.6
ZINC000604406003	-8.6
ZINC001218119813	-8.6
ZINC001218170101	-8.6
ZINC001218172675	-8.6
ZINC001218308178	-8.6
ZINC001226495325	-8.6
ZINC001226495342	-8.6
ZINC001226495852	-8.6
ZINC001226495857	-8.6
ZINC001226495864	-8.6
ZINC001226495873	-8.6
ZINC001226495886	-8.6
ZINC001226495929	-8.6
ZINC001226495965	-8.6
ZINC001226496228	-8.6
ZINC001226496241	-8.6
ZINC001226496270	-8.6
ZINC001226496271	-8.6
ZINC001226496701	-8.6
ZINC001226496724	-8.6
ZINC001226496758	-8.6
ZINC001226496837	-8.6
ZINC001226497337	-8.6
ZINC001226497775	-8.6
ZINC001226498050	-8.6
ZINC001226498404	-8.6
ZINC001226498407	-8.6
ZINC001226498545	-8.6
ZINC001226498926	-8.6
ZINC001226499054	-8.6
ZINC001226499355	-8.6
ZINC001226499814	-8.6
ZINC001226500007	-8.6
ZINC001226500140	-8.6
ZINC001226500620	-8.6
ZINC001226500983	-8.6
ZINC001226501010	-8.6
ZINC001226501530	-8.6
ZINC001226501564	-8.6
ZINC001226501565	-8.6
ZINC001226502110	-8.6
ZINC001226502145	-8.6
ZINC001226502631	-8.6
ZINC001226502633	-8.6
ZINC001227625646	-8.6
ZINC001227625677	-8.6
ZINC001227625798	-8.6
ZINC001227625977	-8.6
ZINC001227625989	-8.6
ZINC001227626068	-8.6
ZINC001227626229	-8.6
ZINC001227626300	-8.6
ZINC001227626654	-8.6
ZINC001227626952	-8.6
ZINC001227628959	-8.6
ZINC001227629923	-8.6
ZINC001227630466	-8.6
ZINC001227631124	-8.6
ZINC001227631178	-8.6
ZINC001227631762	-8.6
ZINC001227631977	-8.6
ZINC001227632239	-8.6
ZINC001228360333	-8.6
ZINC001228360638	-8.6
ZINC001228361753	-8.6
ZINC001228362429	-8.6
ZINC001228362464	-8.6
ZINC001228363161	-8.6
ZINC001228363212	-8.6
ZINC001228363552	-8.6
ZINC001228363583	-8.6
ZINC001228363686	-8.6
ZINC001228363867	-8.6
ZINC001228363874	-8.6
ZINC001228364388	-8.6
ZINC001228364396	-8.6
ZINC001230452147	-8.6
ZINC001230452176	-8.6
ZINC001230452402	-8.6
ZINC001230452411	-8.6
ZINC001230452437	-8.6
ZINC001230452440	-8.6
ZINC001230452508	-8.6
ZINC001230452766	-8.6
ZINC001230452920	-8.6
ZINC001230453174	-8.6
ZINC001230453267	-8.6
ZINC001230453308	-8.6
ZINC001230453678	-8.6
ZINC001230453814	-8.6
ZINC001230454029	-8.6
ZINC001230456220	-8.6
ZINC001230456388	-8.6
ZINC001230456417	-8.6
ZINC001230456439	-8.6
ZINC001230456597	-8.6
ZINC001230456974	-8.6
ZINC001230457033	-8.6
ZINC001230457120	-8.6
ZINC001230457442	-8.6
ZINC001230457715	-8.6
ZINC001230457799	-8.6
ZINC001233572364	-8.6
ZINC001233572398	-8.6
ZINC001233572435	-8.6
ZINC001233572510	-8.6
ZINC001233572572	-8.6
ZINC001233572579	-8.6
ZINC001233572622	-8.6
ZINC001233572686	-8.6
ZINC001233572958	-8.6
ZINC001233573025	-8.6
ZINC001233573079	-8.6
ZINC001233573312	-8.6
ZINC001233573359	-8.6
ZINC001233573400	-8.6
ZINC001233573423	-8.6
ZINC001233573506	-8.6
ZINC001233573634	-8.6
ZINC001233573716	-8.6
ZINC001233574474	-8.6
ZINC001233574612	-8.6
ZINC001233574680	-8.6
ZINC001233574704	-8.6
ZINC001233574717	-8.6
ZINC001233575073	-8.6
ZINC001233575088	-8.6
ZINC001233575827	-8.6
ZINC001233575933	-8.6
ZINC001233575943	-8.6
ZINC001233575947	-8.6
ZINC001233576587	-8.6
ZINC001233577055	-8.6
ZINC001233577137	-8.6
ZINC001233577140	-8.6
ZINC001233577174	-8.6
ZINC001233577865	-8.6
ZINC001233577949	-8.6
ZINC001233577991	-8.6
ZINC001234129311	-8.6
ZINC001565536111	-8.6
ZINC000002090387	-8.5
ZINC000002099651	-8.5
ZINC000002666258	-8.5
ZINC000006050187	-8.5
ZINC000014759079	-8.5
ZINC000015205905	-8.5
ZINC000027207696	-8.5
ZINC000059182641	-8.5
ZINC000059728603	-8.5
ZINC000059728676	-8.5
ZINC000066251648	-8.5
ZINC000079209910	-8.5
ZINC000085875216	-8.5
ZINC000085875749	-8.5
ZINC000085875757	-8.5
ZINC000085875875	-8.5
ZINC000085876474	-8.5
ZINC000085877714	-8.5
ZINC000085877922	-8.5
ZINC000085877984	-8.5
ZINC000085878047	-8.5
ZINC000085878450	-8.5
ZINC000085878560	-8.5
ZINC000085878664	-8.5
ZINC000085878717	-8.5
ZINC000085880066	-8.5
ZINC000085970194	-8.5
ZINC000096114394	-8.5
ZINC000096115036	-8.5
ZINC000096115123	-8.5
ZINC000096115173	-8.5
ZINC000096115304	-8.5
ZINC000096115319	-8.5
ZINC000096115783	-8.5
ZINC000096116286	-8.5
ZINC000098047141	-8.5
ZINC000101775690	-8.5
ZINC000150344932	-8.5
ZINC000150344934	-8.5
ZINC000162731412	-8.5
ZINC000253529788	-8.5
ZINC000253529789	-8.5
ZINC000253531255	-8.5
ZINC000255273344	-8.5
ZINC000263585540	-8.5
ZINC000263585644	-8.5
ZINC000299832863	-8.5
ZINC001218088580	-8.5
ZINC001218097866	-8.5
ZINC001218130309	-8.5
ZINC001218139417	-8.5
ZINC001218255761	-8.5
ZINC001218272922	-8.5
ZINC001218274945	-8.5
ZINC001218277200	-8.5
ZINC001218325210	-8.5
ZINC001218486729	-8.5
ZINC001218487444	-8.5
ZINC001226495417	-8.5
ZINC001226495462	-8.5
ZINC001226495509	-8.5
ZINC001226495808	-8.5
ZINC001226495845	-8.5
ZINC001226495897	-8.5
ZINC001226495932	-8.5
ZINC001226495957	-8.5
ZINC001226495960	-8.5
ZINC001226495962	-8.5
ZINC001226495971	-8.5
ZINC001226496091	-8.5
ZINC001226496238	-8.5
ZINC001226496264	-8.5
ZINC001226496280	-8.5
ZINC001226496719	-8.5
ZINC001226496801	-8.5
ZINC001226496849	-8.5
ZINC001226497070	-8.5
ZINC001226497187	-8.5
ZINC001226497240	-8.5
ZINC001226497747	-8.5
ZINC001226497759	-8.5
ZINC001226497832	-8.5
ZINC001226497837	-8.5
ZINC001226497839	-8.5
ZINC001226497840	-8.5
ZINC001226497861	-8.5
ZINC001226497925	-8.5
ZINC001226497945	-8.5
ZINC001226498389	-8.5
ZINC001226498394	-8.5
ZINC001226498401	-8.5
ZINC001226498403	-8.5
ZINC001226498595	-8.5
ZINC001226498779	-8.5
ZINC001226498826	-8.5
ZINC001226498847	-8.5
ZINC001226498859	-8.5
ZINC001226498924	-8.5
ZINC001226499982	-8.5
ZINC001226500012	-8.5
ZINC001226500119	-8.5
ZINC001226501021	-8.5
ZINC001226501093	-8.5
ZINC001226501708	-8.5
ZINC001226502108	-8.5
ZINC001226502114	-8.5
ZINC001226502129	-8.5
ZINC001226502152	-8.5
ZINC001226502605	-8.5
ZINC001226502672	-8.5
ZINC001227625356	-8.5
ZINC001227625546	-8.5
ZINC001227625651	-8.5
ZINC001227625774	-8.5
ZINC001227626207	-8.5
ZINC001227626364	-8.5
ZINC001227626453	-8.5
ZINC001227626764	-8.5
ZINC001227626792	-8.5
ZINC001227626854	-8.5
ZINC001227627856	-8.5
ZINC001227627900	-8.5
ZINC001227628881	-8.5
ZINC001227629634	-8.5
ZINC001227629654	-8.5
ZINC001227629692	-8.5
ZINC001227629954	-8.5
ZINC001227630763	-8.5
ZINC001227631980	-8.5
ZINC001228361105	-8.5
ZINC001228361735	-8.5
ZINC001228361839	-8.5
ZINC001228361876	-8.5
ZINC001228363193	-8.5
ZINC001228363512	-8.5
ZINC001228363676	-8.5
ZINC001228363679	-8.5
ZINC001228363873	-8.5
ZINC001228364077	-8.5
ZINC001228364361	-8.5
ZINC001228364370	-8.5
ZINC001228364379	-8.5
ZINC001230451987	-8.5
ZINC001230452062	-8.5
ZINC001230452340	-8.5
ZINC001230452473	-8.5
ZINC001230452868	-8.5
ZINC001230452888	-8.5
ZINC001230452919	-8.5
ZINC001230453106	-8.5
ZINC001230453315	-8.5
ZINC001230453484	-8.5
ZINC001230453497	-8.5
ZINC001230453498	-8.5
ZINC001230453758	-8.5
ZINC001230453769	-8.5
ZINC001230453771	-8.5
ZINC001230453834	-8.5
ZINC001230453855	-8.5
ZINC001230453990	-8.5
ZINC001230456217	-8.5
ZINC001230456241	-8.5
ZINC001230456592	-8.5
ZINC001230457122	-8.5
ZINC001230457225	-8.5
ZINC001230457440	-8.5
ZINC001230457794	-8.5
ZINC001230457843	-8.5
ZINC001230458027	-8.5
ZINC001233572387	-8.5
ZINC001233572388	-8.5
ZINC001233572724	-8.5
ZINC001233572826	-8.5
ZINC001233573093	-8.5
ZINC001233573158	-8.5
ZINC001233573185	-8.5
ZINC001233573195	-8.5
ZINC001233573247	-8.5
ZINC001233573271	-8.5
ZINC001233573313	-8.5
ZINC001233573343	-8.5
ZINC001233573344	-8.5
ZINC001233573464	-8.5
ZINC001233573631	-8.5
ZINC001233573673	-8.5
ZINC001233573687	-8.5
ZINC001233573935	-8.5
ZINC001233573957	-8.5
ZINC001233573975	-8.5
ZINC001233573980	-8.5
ZINC001233574406	-8.5
ZINC001233574462	-8.5
ZINC001233574520	-8.5
ZINC001233574577	-8.5
ZINC001233574674	-8.5
ZINC001233575025	-8.5
ZINC001233575071	-8.5
ZINC001233575687	-8.5
ZINC001233575902	-8.5
ZINC001233577549	-8.5
ZINC001233577582	-8.5
ZINC001233578000	-8.5
ZINC001233578328	-8.5
ZINC001233578346	-8.5
ZINC001233578366	-8.5
ZINC001233578369	-8.5
ZINC001233578399	-8.5
ZINC001233578404	-8.5
ZINC001233578484	-8.5
ZINC001233578490	-8.5
ZINC001233578534	-8.5
ZINC000005158973	-8.4
ZINC000013404459	-8.4
ZINC000014558332	-8.4
ZINC000014594246	-8.4
ZINC000014618655	-8.4
ZINC000014637752	-8.4
ZINC000014641723	-8.4
ZINC000014692080	-8.4
ZINC000014762965	-8.4
ZINC000014762993	-8.4
ZINC000015216036	-8.4
ZINC000040422168	-8.4
ZINC000059728534	-8.4
ZINC000059728879	-8.4
ZINC000059728998	-8.4
ZINC000059729015	-8.4
ZINC000070665556	-8.4
ZINC000085875271	-8.4
ZINC000085875466	-8.4
ZINC000085875816	-8.4
ZINC000085875819	-8.4
ZINC000085876261	-8.4
ZINC000085876395	-8.4
ZINC000085877285	-8.4
ZINC000085878005	-8.4
ZINC000085878750	-8.4
ZINC000085878862	-8.4
ZINC000085879116	-8.4
ZINC000085931561	-8.4
ZINC000095918937	-8.4
ZINC000096113887	-8.4
ZINC000096114139	-8.4
ZINC000096114140	-8.4
ZINC000096114252	-8.4
ZINC000096114283	-8.4
ZINC000096114413	-8.4
ZINC000096114519	-8.4
ZINC000096114520	-8.4
ZINC000096114599	-8.4
ZINC000096115318	-8.4
ZINC000096115522	-8.4
ZINC000096116025	-8.4
ZINC000096116405	-8.4
ZINC000101966237	-8.4
ZINC000150345052	-8.4
ZINC000225460814	-8.4
ZINC000238749850	-8.4
ZINC000238758131	-8.4
ZINC000238760681	-8.4
ZINC000238772998	-8.4
ZINC000238786454	-8.4
ZINC000253499688	-8.4
ZINC000253499734	-8.4
ZINC000253499735	-8.4
ZINC000253531251	-8.4
ZINC000263584738	-8.4
ZINC000263585292	-8.4
ZINC000263585414	-8.4
ZINC000263585863	-8.4
ZINC000263585923	-8.4
ZINC000263586512	-8.4
ZINC000263586911	-8.4
ZINC000524730598	-8.4
ZINC001217978372	-8.4
ZINC001218078325	-8.4
ZINC001218106587	-8.4
ZINC001218110479	-8.4
ZINC001218160890	-8.4
ZINC001218168625	-8.4
ZINC001218281020	-8.4
ZINC001218308502	-8.4
ZINC001218310344	-8.4
ZINC001218486644	-8.4
ZINC001218491246	-8.4
ZINC001226495338	-8.4
ZINC001226495340	-8.4
ZINC001226495409	-8.4
ZINC001226495464	-8.4
ZINC001226495505	-8.4
ZINC001226495770	-8.4
ZINC001226495890	-8.4
ZINC001226495892	-8.4
ZINC001226495942	-8.4
ZINC001226496227	-8.4
ZINC001226496294	-8.4
ZINC001226496302	-8.4
ZINC001226496309	-8.4
ZINC001226496368	-8.4
ZINC001226496636	-8.4
ZINC001226496652	-8.4
ZINC001226496666	-8.4
ZINC001226496736	-8.4
ZINC001226496836	-8.4
ZINC001226497202	-8.4
ZINC001226497215	-8.4
ZINC001226497224	-8.4
ZINC001226497228	-8.4
ZINC001226497275	-8.4
ZINC001226497317	-8.4
ZINC001226497369	-8.4
ZINC001226497371	-8.4
ZINC001226497390	-8.4
ZINC001226497396	-8.4
ZINC001226497445	-8.4
ZINC001226497723	-8.4
ZINC001226497777	-8.4
ZINC001226497786	-8.4
ZINC001226497938	-8.4
ZINC001226497940	-8.4
ZINC001226498414	-8.4
ZINC001226498576	-8.4
ZINC001226498813	-8.4
ZINC001226498928	-8.4
ZINC001226498931	-8.4
ZINC001226498939	-8.4
ZINC001226499812	-8.4
ZINC001226499839	-8.4
ZINC001226500138	-8.4
ZINC001226500151	-8.4
ZINC001226500395	-8.4
ZINC001226500406	-8.4
ZINC001226500687	-8.4
ZINC001226500712	-8.4
ZINC001226500984	-8.4
ZINC001226501012	-8.4
ZINC001226501016	-8.4
ZINC001226501036	-8.4
ZINC001226501067	-8.4
ZINC001226501117	-8.4
ZINC001226501561	-8.4
ZINC001226501566	-8.4
ZINC001226501669	-8.4
ZINC001226502107	-8.4
ZINC001226502194	-8.4
ZINC001226502195	-8.4
ZINC001226502667	-8.4
ZINC001226502819	-8.4
ZINC001226502879	-8.4
ZINC001227625276	-8.4
ZINC001227625324	-8.4
ZINC001227625431	-8.4
ZINC001227625436	-8.4
ZINC001227625449	-8.4
ZINC001227625550	-8.4
ZINC001227625584	-8.4
ZINC001227625654	-8.4
ZINC001227625679	-8.4
ZINC001227625841	-8.4
ZINC001227625967	-8.4
ZINC001227626045	-8.4
ZINC001227626050	-8.4
ZINC001227626184	-8.4
ZINC001227626186	-8.4
ZINC001227626190	-8.4
ZINC001227626192	-8.4
ZINC001227626206	-8.4
ZINC001227626228	-8.4
ZINC001227626542	-8.4
ZINC001227626579	-8.4
ZINC001227626640	-8.4
ZINC001227626806	-8.4
ZINC001227628075	-8.4
ZINC001227628176	-8.4
ZINC001227628357	-8.4
ZINC001227629764	-8.4
ZINC001227630395	-8.4
ZINC001227631767	-8.4
ZINC001227632242	-8.4
ZINC001227632268	-8.4
ZINC001228362458	-8.4
ZINC001228362472	-8.4
ZINC001228363513	-8.4
ZINC001228363515	-8.4
ZINC001228363550	-8.4
ZINC001228364236	-8.4
ZINC001228364389	-8.4
ZINC001230452171	-8.4
ZINC001230452384	-8.4
ZINC001230452469	-8.4
ZINC001230452808	-8.4
ZINC001230452809	-8.4
ZINC001230452826	-8.4
ZINC001230452854	-8.4
ZINC001230453062	-8.4
ZINC001230453210	-8.4
ZINC001230453306	-8.4
ZINC001230453401	-8.4
ZINC001230453482	-8.4
ZINC001230453509	-8.4
ZINC001230453794	-8.4
ZINC001230453813	-8.4
ZINC001230453899	-8.4
ZINC001230454014	-8.4
ZINC001230456149	-8.4
ZINC001230456177	-8.4
ZINC001230456184	-8.4
ZINC001230456576	-8.4
ZINC001230456637	-8.4
ZINC001230456825	-8.4
ZINC001230457081	-8.4
ZINC001230457083	-8.4
ZINC001230457184	-8.4
ZINC001230457437	-8.4
ZINC001230457835	-8.4
ZINC001230457847	-8.4
ZINC001230458014	-8.4
ZINC001230458016	-8.4
ZINC001233572372	-8.4
ZINC001233572453	-8.4
ZINC001233572470	-8.4
ZINC001233572476	-8.4
ZINC001233572485	-8.4
ZINC001233572703	-8.4
ZINC001233572739	-8.4
ZINC001233572777	-8.4
ZINC001233572780	-8.4
ZINC001233572829	-8.4
ZINC001233572840	-8.4
ZINC001233573128	-8.4
ZINC001233573164	-8.4
ZINC001233573210	-8.4
ZINC001233573277	-8.4
ZINC001233573460	-8.4
ZINC001233573605	-8.4
ZINC001233573608	-8.4
ZINC001233573696	-8.4
ZINC001233573700	-8.4
ZINC001233573930	-8.4
ZINC001233573964	-8.4
ZINC001233574321	-8.4
ZINC001233574396	-8.4
ZINC001233574440	-8.4
ZINC001233574722	-8.4
ZINC001233575009	-8.4
ZINC001233575015	-8.4
ZINC001233575125	-8.4
ZINC001233575526	-8.4
ZINC001233575549	-8.4
ZINC001233576341	-8.4
ZINC001233576455	-8.4
ZINC001233577156	-8.4
ZINC001233577176	-8.4
ZINC001233577211	-8.4
ZINC001233577214	-8.4
ZINC001233577491	-8.4
ZINC001233577695	-8.4
ZINC001233577989	-8.4
ZINC001233578434	-8.4
ZINC001233578470	-8.4
ZINC001233578501	-8.4
ZINC001234130353	-8.4
ZINC001234130776	-8.4
ZINC001234131611	-8.4
ZINC001234131812	-8.4
ZINC000001280533	-8.3
ZINC000013436958	-8.3
ZINC000014557819	-8.3
ZINC000014759147	-8.3
ZINC000014780926	-8.3
ZINC000014811783	-8.3
ZINC000014819491	-8.3
ZINC000014819493	-8.3
ZINC000014825083	-8.3
ZINC000015148357	-8.3
ZINC000015205945	-8.3
ZINC000015955523	-8.3
ZINC000022589138	-8.3
ZINC000028979999	-8.3
ZINC000036465066	-8.3
ZINC000040862338	-8.3
ZINC000059728526	-8.3
ZINC000059728542	-8.3
ZINC000059728636	-8.3
ZINC000059728682	-8.3
ZINC000059728903	-8.3
ZINC000067911917	-8.3
ZINC000069482385	-8.3
ZINC000071382511	-8.3
ZINC000079188383	-8.3
ZINC000079192209	-8.3
ZINC000085562947	-8.3
ZINC000085875006	-8.3
ZINC000085875174	-8.3
ZINC000085875552	-8.3
ZINC000085875555	-8.3
ZINC000085875627	-8.3
ZINC000085875870	-8.3
ZINC000085876068	-8.3
ZINC000085876594	-8.3
ZINC000085877386	-8.3
ZINC000085878251	-8.3
ZINC000085878714	-8.3
ZINC000085878784	-8.3
ZINC000085879380	-8.3
ZINC000085879970	-8.3
ZINC000085879973	-8.3
ZINC000085931567	-8.3
ZINC000095474850	-8.3
ZINC000096085485	-8.3
ZINC000096113876	-8.3
ZINC000096113886	-8.3
ZINC000096114232	-8.3
ZINC000096114395	-8.3
ZINC000096114516	-8.3
ZINC000096114623	-8.3
ZINC000096114818	-8.3
ZINC000096115149	-8.3
ZINC000096115150	-8.3
ZINC000096115174	-8.3
ZINC000096115211	-8.3
ZINC000096115725	-8.3
ZINC000096116374	-8.3
ZINC000105984119	-8.3
ZINC000140004906	-8.3
ZINC000200691683	-8.3
ZINC000226744436	-8.3
ZINC000238750977	-8.3
ZINC000238754473	-8.3
ZINC000238762070	-8.3
ZINC000238768945	-8.3
ZINC000238770012	-8.3
ZINC000238770385	-8.3
ZINC000238771454	-8.3
ZINC000238774824	-8.3
ZINC000253499739	-8.3
ZINC000253531253	-8.3
ZINC000257376696	-8.3
ZINC000263585196	-8.3
ZINC000263585759	-8.3
ZINC000263585960	-8.3
ZINC000263586080	-8.3
ZINC000263586393	-8.3
ZINC000263586582	-8.3
ZINC001217945809	-8.3
ZINC001217978383	-8.3
ZINC001217991705	-8.3
ZINC001218079266	-8.3
ZINC001218090450	-8.3
ZINC001218108378	-8.3
ZINC001218118963	-8.3
ZINC001218121936	-8.3
ZINC001218150496	-8.3
ZINC001218166850	-8.3
ZINC001218173971	-8.3
ZINC001218175977	-8.3
ZINC001218184742	-8.3
ZINC001218253831	-8.3
ZINC001218262149	-8.3
ZINC001218272924	-8.3
ZINC001218278165	-8.3
ZINC001218281026	-8.3
ZINC001218368318	-8.3
ZINC001218377837	-8.3
ZINC001218431885	-8.3
ZINC001218473388	-8.3
ZINC001218477156	-8.3
ZINC001218486724	-8.3
ZINC001226495348	-8.3
ZINC001226495354	-8.3
ZINC001226495387	-8.3
ZINC001226495414	-8.3
ZINC001226495424	-8.3
ZINC001226495455	-8.3
ZINC001226495476	-8.3
ZINC001226495485	-8.3
ZINC001226495501	-8.3
ZINC001226495508	-8.3
ZINC001226495798	-8.3
ZINC001226495805	-8.3
ZINC001226495879	-8.3
ZINC001226495966	-8.3
ZINC001226495967	-8.3
ZINC001226495979	-8.3
ZINC001226496193	-8.3
ZINC001226496256	-8.3
ZINC001226496353	-8.3
ZINC001226496357	-8.3
ZINC001226496370	-8.3
ZINC001226496374	-8.3
ZINC001226496619	-8.3
ZINC001226496646	-8.3
ZINC001226496662	-8.3
ZINC001226496664	-8.3
ZINC001226496683	-8.3
ZINC001226496764	-8.3
ZINC001226496770	-8.3
ZINC001226496773	-8.3
ZINC001226496823	-8.3
ZINC001226496840	-8.3
ZINC001226496843	-8.3
ZINC001226497243	-8.3
ZINC001226497267	-8.3
ZINC001226497327	-8.3
ZINC001226497409	-8.3
ZINC001226497429	-8.3
ZINC001226497589	-8.3
ZINC001226497721	-8.3
ZINC001226497722	-8.3
ZINC001226497800	-8.3
ZINC001226497823	-8.3
ZINC001226497836	-8.3
ZINC001226497842	-8.3
ZINC001226497846	-8.3
ZINC001226497933	-8.3
ZINC001226498056	-8.3
ZINC001226498278	-8.3
ZINC001226498282	-8.3
ZINC001226498290	-8.3
ZINC001226498371	-8.3
ZINC001226498375	-8.3
ZINC001226498378	-8.3
ZINC001226498392	-8.3
ZINC001226498415	-8.3
ZINC001226498426	-8.3
ZINC001226498485	-8.3
ZINC001226498522	-8.3
ZINC001226498564	-8.3
ZINC001226498784	-8.3
ZINC001226498804	-8.3
ZINC001226498871	-8.3
ZINC001226498929	-8.3
ZINC001226498941	-8.3
ZINC001226499798	-8.3
ZINC001226499800	-8.3
ZINC001226499860	-8.3
ZINC001226500027	-8.3
ZINC001226500040	-8.3
ZINC001226500068	-8.3
ZINC001226500122	-8.3
ZINC001226500445	-8.3
ZINC001226500618	-8.3
ZINC001226500659	-8.3
ZINC001226500707	-8.3
ZINC001226500709	-8.3
ZINC001226501037	-8.3
ZINC001226501038	-8.3
ZINC001226501567	-8.3
ZINC001226501603	-8.3
ZINC001226501612	-8.3
ZINC001226501641	-8.3
ZINC001226502083	-8.3
ZINC001226502623	-8.3
ZINC001226502938	-8.3
ZINC001226502940	-8.3
ZINC001227625278	-8.3
ZINC001227625326	-8.3
ZINC001227625385	-8.3
ZINC001227625857	-8.3
ZINC001227625987	-8.3
ZINC001227625988	-8.3
ZINC001227625997	-8.3
ZINC001227626007	-8.3
ZINC001227626011	-8.3
ZINC001227626203	-8.3
ZINC001227626213	-8.3
ZINC001227626293	-8.3
ZINC001227626294	-8.3
ZINC001227626353	-8.3
ZINC001227626436	-8.3
ZINC001227626465	-8.3
ZINC001227626539	-8.3
ZINC001227626588	-8.3
ZINC001227626707	-8.3
ZINC001227626766	-8.3
ZINC001227626809	-8.3
ZINC001227626819	-8.3
ZINC001227626835	-8.3
ZINC001227627474	-8.3
ZINC001227628461	-8.3
ZINC001227629554	-8.3
ZINC001227629603	-8.3
ZINC001227629808	-8.3
ZINC001227630023	-8.3
ZINC001227630162	-8.3
ZINC001227630168	-8.3
ZINC001227631740	-8.3
ZINC001228362264	-8.3
ZINC001228362480	-8.3
ZINC001228362569	-8.3
ZINC001228362821	-8.3
ZINC001228363125	-8.3
ZINC001228363623	-8.3
ZINC001228363629	-8.3
ZINC001228363663	-8.3
ZINC001228364080	-8.3
ZINC001228364085	-8.3
ZINC001228364178	-8.3
ZINC001228364230	-8.3
ZINC001228364360	-8.3
ZINC001230451969	-8.3
ZINC001230452012	-8.3
ZINC001230452043	-8.3
ZINC001230452115	-8.3
ZINC001230452123	-8.3
ZINC001230452157	-8.3
ZINC001230452396	-8.3
ZINC001230452452	-8.3
ZINC001230452480	-8.3
ZINC001230452499	-8.3
ZINC001230452776	-8.3
ZINC001230452788	-8.3
ZINC001230452806	-8.3
ZINC001230452866	-8.3
ZINC001230452927	-8.3
ZINC001230453044	-8.3
ZINC001230453097	-8.3
ZINC001230453180	-8.3
ZINC001230453200	-8.3
ZINC001230453203	-8.3
ZINC001230453206	-8.3
ZINC001230453303	-8.3
ZINC001230453400	-8.3
ZINC001230453507	-8.3
ZINC001230453534	-8.3
ZINC001230453552	-8.3
ZINC001230453688	-8.3
ZINC001230453756	-8.3
ZINC001230453788	-8.3
ZINC001230453841	-8.3
ZINC001230453853	-8.3
ZINC001230453999	-8.3
ZINC001230454015	-8.3
ZINC001230456141	-8.3
ZINC001230456272	-8.3
ZINC001230456399	-8.3
ZINC001230456483	-8.3
ZINC001230456490	-8.3
ZINC001230456788	-8.3
ZINC001230456870	-8.3
ZINC001230456871	-8.3
ZINC001230456877	-8.3
ZINC001230456983	-8.3
ZINC001233572324	-8.3
ZINC001233572327	-8.3
ZINC001233572350	-8.3
ZINC001233572351	-8.3
ZINC001233572394	-8.3
ZINC001233572415	-8.3
ZINC001233572440	-8.3
ZINC001233572475	-8.3
ZINC001233572783	-8.3
ZINC001233572839	-8.3
ZINC001233572973	-8.3
ZINC001233573021	-8.3
ZINC001233573053	-8.3
ZINC001233573091	-8.3
ZINC001233573131	-8.3
ZINC001233573149	-8.3
ZINC001233573176	-8.3
ZINC001233573227	-8.3
ZINC001233573257	-8.3
ZINC001233573453	-8.3
ZINC001233573512	-8.3
ZINC001233573644	-8.3
ZINC001233573651	-8.3
ZINC001233573710	-8.3
ZINC001233573944	-8.3
ZINC001233573991	-8.3
ZINC001233573998	-8.3
ZINC001233574312	-8.3
ZINC001233574401	-8.3
ZINC001233574445	-8.3
ZINC001233574471	-8.3
ZINC001233574508	-8.3
ZINC001233574684	-8.3
ZINC001233575110	-8.3
ZINC001233575887	-8.3
ZINC001233576385	-8.3
ZINC001233576393	-8.3
ZINC001233577104	-8.3
ZINC001233577146	-8.3
ZINC001233577532	-8.3
ZINC001233577594	-8.3
ZINC001233578018	-8.3
ZINC001233578324	-8.3
ZINC001234127786	-8.3
ZINC001234128986	-8.3
ZINC001234130794	-8.3
ZINC001234131592	-8.3
ZINC001234133434	-8.3
ZINC001615811155	-8.3
ZINC000001660868	-8.2
ZINC000002554936	-8.2
ZINC000003978645	-8.2
ZINC000004097913	-8.2
ZINC000005601502	-8.2
ZINC000011867941	-8.2
ZINC000013341327	-8.2
ZINC000014637748	-8.2
ZINC000014819484	-8.2
ZINC000014825207	-8.2
ZINC000014825208	-8.2
ZINC000014963590	-8.2
ZINC000015204416	-8.2
ZINC000015261710	-8.2
ZINC000015657766	-8.2
ZINC000059728531	-8.2
ZINC000059728708	-8.2
ZINC000079188381	-8.2
ZINC000079190678	-8.2
ZINC000079191168	-8.2
ZINC000079192206	-8.2
ZINC000079209906	-8.2
ZINC000085863883	-8.2
ZINC000085874941	-8.2
ZINC000085875257	-8.2
ZINC000085875966	-8.2
ZINC000085876996	-8.2
ZINC000085877389	-8.2
ZINC000085877512	-8.2
ZINC000085877767	-8.2
ZINC000085878430	-8.2
ZINC000085878747	-8.2
ZINC000085878864	-8.2
ZINC000085879122	-8.2
ZINC000085879511	-8.2
ZINC000085879615	-8.2
ZINC000085879794	-8.2
ZINC000095475919	-8.2
ZINC000095480029	-8.2
ZINC000096113785	-8.2
ZINC000096114515	-8.2
ZINC000096114526	-8.2
ZINC000096115017	-8.2
ZINC000096115179	-8.2
ZINC000096115258	-8.2
ZINC000096115711	-8.2
ZINC000096116006	-8.2
ZINC000096116285	-8.2
ZINC000100234980	-8.2
ZINC000105258985	-8.2
ZINC000150368420	-8.2
ZINC000150484457	-8.2
ZINC000169337480	-8.2
ZINC000226744427	-8.2
ZINC000238753506	-8.2
ZINC000253501058	-8.2
ZINC000257621081	-8.2
ZINC000263585022	-8.2
ZINC000263585415	-8.2
ZINC000263585571	-8.2
ZINC000263586182	-8.2
ZINC000263586813	-8.2
ZINC000263586916	-8.2
ZINC000524729059	-8.2
ZINC000524729505	-8.2
ZINC001217952530	-8.2
ZINC001217981622	-8.2
ZINC001217982118	-8.2
ZINC001217991702	-8.2
ZINC001218011077	-8.2
ZINC001218014170	-8.2
ZINC001218072352	-8.2
ZINC001218079252	-8.2
ZINC001218084047	-8.2
ZINC001218092549	-8.2
ZINC001218102033	-8.2
ZINC001218104290	-8.2
ZINC001218108351	-8.2
ZINC001218128196	-8.2
ZINC001218160749	-8.2
ZINC001218166339	-8.2
ZINC001218168621	-8.2
ZINC001218186930	-8.2
ZINC001218269199	-8.2
ZINC001218278164	-8.2
ZINC001218281023	-8.2
ZINC001218281025	-8.2
ZINC001218308179	-8.2
ZINC001218322940	-8.2
ZINC001218379752	-8.2
ZINC001218398218	-8.2
ZINC001218446865	-8.2
ZINC001218477157	-8.2
ZINC001226495356	-8.2
ZINC001226495415	-8.2
ZINC001226495425	-8.2
ZINC001226495435	-8.2
ZINC001226495453	-8.2
ZINC001226495480	-8.2
ZINC001226495495	-8.2
ZINC001226495506	-8.2
ZINC001226495510	-8.2
ZINC001226495720	-8.2
ZINC001226495755	-8.2
ZINC001226495804	-8.2
ZINC001226495922	-8.2
ZINC001226495955	-8.2
ZINC001226496240	-8.2
ZINC001226496378	-8.2
ZINC001226496665	-8.2
ZINC001226496682	-8.2
ZINC001226496713	-8.2
ZINC001226496729	-8.2
ZINC001226496820	-8.2
ZINC001226497128	-8.2
ZINC001226497143	-8.2
ZINC001226497182	-8.2
ZINC001226497205	-8.2
ZINC001226497265	-8.2
ZINC001226497373	-8.2
ZINC001226497383	-8.2
ZINC001226497583	-8.2
ZINC001226497734	-8.2
ZINC001226497748	-8.2
ZINC001226497788	-8.2
ZINC001226497802	-8.2
ZINC001226497917	-8.2
ZINC001226497975	-8.2
ZINC001226497978	-8.2
ZINC001226498049	-8.2
ZINC001226498346	-8.2
ZINC001226498367	-8.2
ZINC001226498397	-8.2
ZINC001226498413	-8.2
ZINC001226498464	-8.2
ZINC001226498477	-8.2
ZINC001226498580	-8.2
ZINC001226498705	-8.2
ZINC001226498707	-8.2
ZINC001226498828	-8.2
ZINC001226498848	-8.2
ZINC001226498857	-8.2
ZINC001226498869	-8.2
ZINC001226498970	-8.2
ZINC001226498973	-8.2
ZINC001226499857	-8.2
ZINC001226500014	-8.2
ZINC001226500038	-8.2
ZINC001226500066	-8.2
ZINC001226500070	-8.2
ZINC001226500159	-8.2
ZINC001226500382	-8.2
ZINC001226500715	-8.2
ZINC001226500782	-8.2
ZINC001226501009	-8.2
ZINC001226501011	-8.2
ZINC001226501022	-8.2
ZINC001226501039	-8.2
ZINC001226501049	-8.2
ZINC001226501097	-8.2
ZINC001226501684	-8.2
ZINC001226501706	-8.2
ZINC001226502112	-8.2
ZINC001226502165	-8.2
ZINC001226502621	-8.2
ZINC001226502826	-8.2
ZINC001226502881	-8.2
ZINC001227625401	-8.2
ZINC001227625402	-8.2
ZINC001227625439	-8.2
ZINC001227625605	-8.2
ZINC001227625634	-8.2
ZINC001227625690	-8.2
ZINC001227625709	-8.2
ZINC001227625766	-8.2
ZINC001227625768	-8.2
ZINC001227625812	-8.2
ZINC001227625822	-8.2
ZINC001227625848	-8.2
ZINC001227625850	-8.2
ZINC001227625859	-8.2
ZINC001227625966	-8.2
ZINC001227625978	-8.2
ZINC001227625990	-8.2
ZINC001227626004	-8.2
ZINC001227626005	-8.2
ZINC001227626006	-8.2
ZINC001227626031	-8.2
ZINC001227626065	-8.2
ZINC001227626337	-8.2
ZINC001227626360	-8.2
ZINC001227626394	-8.2
ZINC001227626401	-8.2
ZINC001227626414	-8.2
ZINC001227626429	-8.2
ZINC001227626441	-8.2
ZINC001227626497	-8.2
ZINC001227626567	-8.2
ZINC001227626638	-8.2
ZINC001227626659	-8.2
ZINC001227626750	-8.2
ZINC001227626763	-8.2
ZINC001227626781	-8.2
ZINC001227626810	-8.2
ZINC001227626822	-8.2
ZINC001227626863	-8.2
ZINC001227626873	-8.2
ZINC001227626887	-8.2
ZINC001227627278	-8.2
ZINC001227627715	-8.2
ZINC001227628229	-8.2
ZINC001227628340	-8.2
ZINC001227628482	-8.2
ZINC001227628535	-8.2
ZINC001227629536	-8.2
ZINC001227629758	-8.2
ZINC001227629850	-8.2
ZINC001227630003	-8.2
ZINC001227630239	-8.2
ZINC001227630392	-8.2
ZINC001227630803	-8.2
ZINC001227630927	-8.2
ZINC001227631040	-8.2
ZINC001227631166	-8.2
ZINC001227631184	-8.2
ZINC001227631191	-8.2
ZINC001227631249	-8.2
ZINC001227631255	-8.2
ZINC001227632188	-8.2
ZINC001227632218	-8.2
ZINC001228360343	-8.2
ZINC001228360637	-8.2
ZINC001228361154	-8.2
ZINC001228361863	-8.2
ZINC001228361882	-8.2
ZINC001228362434	-8.2
ZINC001228362707	-8.2
ZINC001228362708	-8.2
ZINC001228363197	-8.2
ZINC001228363200	-8.2
ZINC001228363209	-8.2
ZINC001228363292	-8.2
ZINC001228363307	-8.2
ZINC001228363308	-8.2
ZINC001228363586	-8.2
ZINC001228363590	-8.2
ZINC001228363633	-8.2
ZINC001228363666	-8.2
ZINC001228363801	-8.2
ZINC001228363840	-8.2
ZINC001228363875	-8.2
ZINC001228363883	-8.2
ZINC001228363896	-8.2
ZINC001228364179	-8.2
ZINC001228364220	-8.2
ZINC001228364234	-8.2
ZINC001228364419	-8.2
ZINC001230451964	-8.2
ZINC001230452046	-8.2
ZINC001230452063	-8.2
ZINC001230452064	-8.2
ZINC001230452078	-8.2
ZINC001230452086	-8.2
ZINC001230452118	-8.2
ZINC001230452135	-8.2
ZINC001230452448	-8.2
ZINC001230452468	-8.2
ZINC001230452578	-8.2
ZINC001230452598	-8.2
ZINC001230452637	-8.2
ZINC001230452686	-8.2
ZINC001230452748	-8.2
ZINC001230452824	-8.2
ZINC001230452825	-8.2
ZINC001230452861	-8.2
ZINC001230452867	-8.2
ZINC001230452930	-8.2
ZINC001230452932	-8.2
ZINC001230453005	-8.2
ZINC001230453008	-8.2
ZINC001230453036	-8.2
ZINC001230453060	-8.2
ZINC001230453070	-8.2
ZINC001230453073	-8.2
ZINC001230453219	-8.2
ZINC001230453236	-8.2
ZINC001230453259	-8.2
ZINC001230453313	-8.2
ZINC001230453320	-8.2
ZINC001230453339	-8.2
ZINC001230453387	-8.2
ZINC001230453402	-8.2
ZINC001230453409	-8.2
ZINC001230453514	-8.2
ZINC001230453526	-8.2
ZINC001230453533	-8.2
ZINC001230453576	-8.2
ZINC001230453586	-8.2
ZINC001230453593	-8.2
ZINC001230453595	-8.2
ZINC001230453670	-8.2
ZINC001230453777	-8.2
ZINC001230453786	-8.2
ZINC001230453806	-8.2
ZINC001230453971	-8.2
ZINC001230453977	-8.2
ZINC001230453984	-8.2
ZINC001230454001	-8.2
ZINC001230454011	-8.2
ZINC001230454032	-8.2
ZINC001230456167	-8.2
ZINC001230456316	-8.2
ZINC001230456361	-8.2
ZINC001230456411	-8.2
ZINC001230456583	-8.2
ZINC001230456789	-8.2
ZINC001230456797	-8.2
ZINC001230456895	-8.2
ZINC001230456903	-8.2
ZINC001230457125	-8.2
ZINC001230457149	-8.2
ZINC001230457734	-8.2
ZINC001230458022	-8.2
ZINC001230458025	-8.2
ZINC001233572420	-8.2
ZINC001233572434	-8.2
ZINC001233572450	-8.2
ZINC001233572503	-8.2
ZINC001233572508	-8.2
ZINC001233572548	-8.2
ZINC001233572571	-8.2
ZINC001233572614	-8.2
ZINC001233572617	-8.2
ZINC001233572669	-8.2
ZINC001233572671	-8.2
ZINC001233572678	-8.2
ZINC001233572680	-8.2
ZINC001233572682	-8.2
ZINC001233572685	-8.2
ZINC001233572726	-8.2
ZINC001233572811	-8.2
ZINC001233572842	-8.2
ZINC001233572888	-8.2
ZINC001233572957	-8.2
ZINC001233573150	-8.2
ZINC001233573162	-8.2
ZINC001233573170	-8.2
ZINC001233573178	-8.2
ZINC001233573298	-8.2
ZINC001233573385	-8.2
ZINC001233573481	-8.2
ZINC001233573652	-8.2
ZINC001233573659	-8.2
ZINC001233573660	-8.2
ZINC001233573726	-8.2
ZINC001233573920	-8.2
ZINC001233573933	-8.2
ZINC001233573943	-8.2
ZINC001233573973	-8.2
ZINC001233574001	-8.2
ZINC001233574282	-8.2
ZINC001233574361	-8.2
ZINC001233574392	-8.2
ZINC001233574424	-8.2
ZINC001233574495	-8.2
ZINC001233574522	-8.2
ZINC001233574578	-8.2
ZINC001233575019	-8.2
ZINC001233575027	-8.2
ZINC001233575031	-8.2
ZINC001233575048	-8.2
ZINC001233575054	-8.2
ZINC001233575089	-8.2
ZINC001233575090	-8.2
ZINC001233575119	-8.2
ZINC001233575145	-8.2
ZINC001233575196	-8.2
ZINC001233576323	-8.2
ZINC001233576502	-8.2
ZINC001233577076	-8.2
ZINC001233577101	-8.2
ZINC001233577141	-8.2
ZINC001233577147	-8.2
ZINC001233577466	-8.2
ZINC001233577468	-8.2
ZINC001233577498	-8.2
ZINC001233577501	-8.2
ZINC001233577623	-8.2
ZINC001233577624	-8.2
ZINC001233577698	-8.2
ZINC001233577702	-8.2
ZINC001233577897	-8.2
ZINC001233577977	-8.2
ZINC001233577992	-8.2
ZINC001233577998	-8.2
ZINC001233578001	-8.2
ZINC001233578016	-8.2
ZINC001233578017	-8.2
ZINC001233578020	-8.2
ZINC001233578063	-8.2
ZINC001233578067	-8.2
ZINC001233578071	-8.2
ZINC001233578318	-8.2
ZINC001233578402	-8.2
ZINC001233578429	-8.2
ZINC001233578440	-8.2
ZINC001233578441	-8.2
ZINC001233578457	-8.2
ZINC001233578480	-8.2
ZINC001233578525	-8.2
ZINC001234131073	-8.2
ZINC001234131612	-8.2
ZINC000000538127	-8.1
ZINC000000899897	-8.1
ZINC000006536390	-8.1
ZINC000013311953	-8.1
ZINC000013374413	-8.1
ZINC000013864656	-8.1
ZINC000014417338	-8.1
ZINC000014692086	-8.1
ZINC000014692090	-8.1
ZINC000014695525	-8.1
ZINC000014727602	-8.1
ZINC000014727603	-8.1
ZINC000014759109	-8.1
ZINC000014762950	-8.1
ZINC000014762999	-8.1
ZINC000014763009	-8.1
ZINC000014780934	-8.1
ZINC000014780937	-8.1
ZINC000014811760	-8.1
ZINC000014811785	-8.1
ZINC000015120703	-8.1
ZINC000015216035	-8.1
ZINC000031169782	-8.1
ZINC000034051298	-8.1
ZINC000034601853	-8.1
ZINC000059728577	-8.1
ZINC000059728726	-8.1
ZINC000059728852	-8.1
ZINC000059728874	-8.1
ZINC000085532622	-8.1
ZINC000085562942	-8.1
ZINC000085837425	-8.1
ZINC000085863878	-8.1
ZINC000085874946	-8.1
ZINC000085875164	-8.1
ZINC000085875260	-8.1
ZINC000085875264	-8.1
ZINC000085875572	-8.1
ZINC000085875969	-8.1
ZINC000085876018	-8.1
ZINC000085876274	-8.1
ZINC000085876900	-8.1
ZINC000085877002	-8.1
ZINC000085877018	-8.1
ZINC000085877081	-8.1
ZINC000085877106	-8.1
ZINC000085877515	-8.1
ZINC000085878143	-8.1
ZINC000085878602	-8.1
ZINC000085879647	-8.1
ZINC000085879754	-8.1
ZINC000085879921	-8.1
ZINC000085893593	-8.1
ZINC000085956010	-8.1
ZINC000095475920	-8.1
ZINC000096113915	-8.1
ZINC000096114538	-8.1
ZINC000096114999	-8.1
ZINC000096115012	-8.1
ZINC000096115013	-8.1
ZINC000096115486	-8.1
ZINC000096115844	-8.1
ZINC000096115869	-8.1
ZINC000096115899	-8.1
ZINC000096116005	-8.1
ZINC000102013656	-8.1
ZINC000108447508	-8.1
ZINC000111282228	-8.1
ZINC000138262993	-8.1
ZINC000143018957	-8.1
ZINC000143019170	-8.1
ZINC000150339332	-8.1
ZINC000150371811	-8.1
ZINC000225461314	-8.1
ZINC000238736137	-8.1
ZINC000238754033	-8.1
ZINC000238770275	-8.1
ZINC000238777525	-8.1
ZINC000238786280	-8.1
ZINC000238788664	-8.1
ZINC000253499674	-8.1
ZINC000253501057	-8.1
ZINC000253529994	-8.1
ZINC000253531252	-8.1
ZINC000255204729	-8.1
ZINC000257484214	-8.1
ZINC000257549714	-8.1
ZINC000263584988	-8.1
ZINC000263584999	-8.1
ZINC000263585017	-8.1
ZINC000263585074	-8.1
ZINC000263585445	-8.1
ZINC000263585852	-8.1
ZINC000263586081	-8.1
ZINC000263586538	-8.1
ZINC000263586689	-8.1
ZINC000299853746	-8.1
ZINC000473083970	-8.1
ZINC000888103723	-8.1
ZINC001217952533	-8.1
ZINC001217985491	-8.1
ZINC001218058105	-8.1
ZINC001218071611	-8.1
ZINC001218080371	-8.1
ZINC001218107465	-8.1
ZINC001218121935	-8.1
ZINC001218128508	-8.1
ZINC001218129438	-8.1
ZINC001218134088	-8.1
ZINC001218139415	-8.1
ZINC001218190382	-8.1
ZINC001218225778	-8.1
ZINC001218234654	-8.1
ZINC001218236131	-8.1
ZINC001218248079	-8.1
ZINC001218253781	-8.1
ZINC001218263890	-8.1
ZINC001218263968	-8.1
ZINC001218272927	-8.1
ZINC001218272929	-8.1
ZINC001218299022	-8.1
ZINC001218374047	-8.1
ZINC001218398221	-8.1
ZINC001218398590	-8.1
ZINC001218429881	-8.1
ZINC001218434962	-8.1
ZINC001218450985	-8.1
ZINC001226495359	-8.1
ZINC001226495399	-8.1
[truncated: 7,615 more rows]
